# Supplementary material for: Discovering the RNA-Binding Proteome of Plant Leaves with an Improved RNA Interactome Capture Method
Source: Biomolecules. 2020 Apr 24;10(4):661. doi: 10.3390/biom10040661 (PMC7226388; doi:10.3390/biom10040661)
Supplement: Supplementary file 1 [file biomolecules-10-00661-s001.zip]

Archive with 6 entries (5 files):
- biomolecules-776768-supplementary-final version/
- biomolecules-776768-supplementary-final version/Step_by_step_protocol.pdf
- biomolecules-776768-supplementary-final version/Supplementary_figures.pdf
- biomolecules-776768-supplementary-final version/Supplementary_materials_methods.pdf
- biomolecules-776768-supplementary-final version/TableS1_Leaf_RBPome.xlsx
- biomolecules-776768-supplementary-final version/TableS2_Photosynthetic_RBPs.xlsx
