# Supplementary material for: Discovering the RNA-Binding Proteome of Plant Leaves with an Improved RNA Interactome Capture Method
Source: Biomolecules. 2020 Apr 24;10(4):661. doi: 10.3390/biom10040661 (PMC7226388; doi:10.3390/biom10040661)
Supplement: Supplementary file 1 [file biomolecules-10-00661-s001.zip › biomolecules-776768-supplementary-final version/TableS1_Leaf_RBPome.xlsx]

## Sheet: Combined_RBPome
Table S1. Leaf RNA-binding proteins (RBPs) identified by plant RNA interactome capture (ptRIC, combined quantitative and semiquantitative analyses)
Protein name	Locus	Uniprot ID	NCBI ID	log2FC[CL/NoCL]	log10[adjusted p-value]	Identification method	Reichel 2016	Zhang 2016	Marondedze 2016	GO annotations	Pfam annotations
5-methyltetrahydropteroyltriglutamate--homocysteine methyltransferase 2;Cobalamin-independent methionine synthase 2 (AtMS2)	AT3G03780	Q9SRV5	NP_850507.1;NP_187028.1;NP_001118564.1	0.506369	0.0691683	RBPome semiquantitative	no	no	no	apoplast [GO:0048046];chloroplast [GO:0009507];chloroplast envelope [GO:0009941];cytosol [GO:0005829];plasma membrane [GO:0005886];plasmodesma [GO:0009506];5-methyltetrahydropteroyltriglutamate-homocysteine S-methyltransferase activity [GO:0003871];methionine synthase activity [GO:0008705];zinc ion binding [GO:0008270];response to cadmium ion [GO:0046686];response to salt stress [GO:0009651]	PF08267;PF01717
50S ribosomal protein L32, chloroplastic	ATCG01020	P61847	NP_051107.1	3.6822	0.00952712	RBPome quantitative	no	YES	no	chloroplast [GO:0009507];large ribosomal subunit [GO:0015934];structural constituent of ribosome [GO:0003735];translation [GO:0006412]	PF01783
Photosystem I assembly protein Ycf4	ATCG00520	P56788	NP_051070.1	2.53639	0.00931957	RBPome quantitative	no	YES	no	chloroplast [GO:0009507];chloroplast thylakoid membrane [GO:0009535];integral component of membrane [GO:0016021];photosystem I [GO:0009522];unfolded protein binding [GO:0051082];photosystem I assembly [GO:0048564]	PF02392
Nitrilase 3;Nitrilase 2	AT3G44320;AT3G44300	P46010;P32962	NP_190018.1;NP_190016.1	3.48479	0.00703748	RBPome semiquantitative	no	no	YES	plasma membrane [GO:0005886];indole-3-acetonitrile nitrilase activity [GO:0080061];indole-3-acetonitrile nitrile hydratase activity [GO:0080109];nitrilase activity [GO:0000257];cellular response to sulfate starvation [GO:0009970];cyanide catabolic process [GO:0019500];cyanide metabolic process [GO:0019499];glucosinolate catabolic process [GO:0019762];response to cadmium ion [GO:0046686];cytosol […	PF00795
S-adenosyl-L-homocysteine hydrolase;Protein EMBRYO DEFECTIVE 1395;Protein HOMOLOGY-DEPENDENT GENE SILENCING 1	AT4G13940;AT3G23810	A8MQP1;F4JTV5;F4JTV4;O23255;Q9LK36	NP_001078387.1;NP_001031627.1;NP_001031628.1;NP_193130.1;NP_189023.1	2.17772	0.00570517	RBPome quantitative	no	no	YES	adenosylhomocysteinase activity [GO:0004013];one-carbon metabolic process [GO:0006730];apoplast [GO:0048046];cytosol [GO:0005829];membrane [GO:0016020];plasma membrane [GO:0005886];plasmodesma [GO:0009506];vacuolar membrane [GO:0005774];vacuole [GO:0005773];copper ion binding [GO:0005507];embryo development ending in seed dormancy [GO:0009793];methylation-dependent chromatin silencing [GO:0006346…	PF05221;PF00670
Clathrin heavy chain 2	AT3G08530	Q0WLB5	NP_187466.4	2.43368	0.00524029	RBPome quantitative	no	no	no	chloroplast [GO:0009507];clathrin coat of coated pit [GO:0030132];clathrin coat of trans-Golgi network vesicle [GO:0030130];clathrin complex [GO:0071439];cytosol [GO:0005829];Golgi apparatus [GO:0005794];membrane [GO:0016020];plasma membrane [GO:0005886];plasmodesma [GO:0009506];clathrin light chain binding [GO:0032051];identical protein binding [GO:0042802];structural molecule activity [GO:00051…	PF00637;PF09268;PF01394
Tripeptidyl-peptidase 2 (TPPII)	AT4G20850	F4JVN6	NP_193817.2	1.81377	0.00475993	RBPome quantitative	no	no	no	chloroplast [GO:0009507];cytoplasm [GO:0005737];cytosol [GO:0005829];cytosolic ribosome [GO:0022626];membrane [GO:0016020];vacuolar membrane [GO:0005774];vacuole [GO:0005773];aminopeptidase activity [GO:0004177];serine-type endopeptidase activity [GO:0004252];tripeptidyl-peptidase activity [GO:0008240];proteolysis [GO:0006508]	PF00082;PF12580
Disease resistance protein RLM3;Protein RESISTANCE TO LEPTOSPHAERIA MACULANS 3	AT4G16990	Q9FT77;A0A1P8B928;A0A1P8B934;A0A1P8B927;A0A1P8B920;A0A1P8B919;A0A1P8B945;B3H733;F4JNC4	NP_193432.4;NP_001329882.1;NP_001329875.1;NP_001329880.1;NP_001329877.1;NP_001329874.1;NP_849399.1;NP_001319972.1;NP_001329883.1;NP_001329881.1;NP_001329873.1;NP_001329876.1;NP_001329871.1;NP_001319973.1;NP_849400.2;NP_001329879.1;NP_001329878.1;NP_001329872.1;NP_001031652.1	3.24719	0.00378287	RBPome quantitative	no	no	no	ADP binding [GO:0043531];ATP binding [GO:0005524];defense response to fungus, incompatible interaction [GO:0009817];regulation of defense response by callose deposition [GO:2000071];signal transduction [GO:0007165]	PF08381;PF00931;PF01582
Methionine aminopeptidase 1B, chloroplastic (MAP 1B)	AT1G13270	F4HQQ8;Q9FV52	NP_973815.1;NP_172785.1	3.06515	0.00328445	RBPome quantitative	no	no	no	aminopeptidase activity [GO:0004177];chloroplast [GO:0009507];mitochondrion [GO:0005739];metal ion binding [GO:0046872];metalloaminopeptidase activity [GO:0070006];N-terminal protein amino acid modification [GO:0031365];protein initiator methionine removal [GO:0070084]	PF00557
ATP synthase subunit a, chloroplastic;ATP synthase F0 sector subunit a;F-ATPase subunit IV	ATCG00150	P56758	NP_051047.1	3.64323	0.00325115	RBPome quantitative	no	no	no	chloroplast [GO:0009507];chloroplast thylakoid [GO:0009534];chloroplast thylakoid membrane [GO:0009535];integral component of membrane [GO:0016021];plasma membrane [GO:0005886];proton-transporting ATP synthase complex, coupling factor F(o) [GO:0045263];proton-transporting ATP synthase activity, rotational mechanism [GO:0046933];plasma membrane ATP synthesis coupled proton transport [GO:0042777]	PF00119
Transmembrane protein	AT1G44920	Q9LPD7	NP_564492.1	0.98232	0.00319857	RBPome semiquantitative	no	no	no	chloroplast [GO:0009507];integral component of membrane [GO:0016021]	PF11255
Aquaporin PIP2-7 (AtPIP2;7);Plasma membrane intrinsic protein 3;Salt stress-induced major intrinsic protein	AT4G35100	P93004	NP_195236.1;NP_001190920.1	1.84969	0.00286699	RBPome quantitative	YES	no	no	anchored component of plasma membrane [GO:0046658];integral component of membrane [GO:0016021];membrane [GO:0016020];nucleus [GO:0005634];plasma membrane [GO:0005886];plasmodesma [GO:0009506];vacuole [GO:0005773];mRNA binding [GO:0003729];water channel activity [GO:0015250];response to abscisic acid [GO:0009737];response to water deprivation [GO:0009414]	PF00230
Photosystem II 22 kDa protein, chloroplastic (CP22);Protein NONPHOTOCHEMICAL QUENCHING 4;Protein PHOTOSYSTEM II SUBUNIT S	AT1G44575	Q9XF91;F4IEG8	NP_175092.1;NP_001319163.1;NP_973971.1	2.90771	0.00275996	RBPome quantitative	no	no	no	chloroplast [GO:0009507];chloroplast thylakoid [GO:0009534];chloroplast thylakoid membrane [GO:0009535];integral component of membrane [GO:0016021];membrane [GO:0016020];photosystem II [GO:0009523];PSII associated light-harvesting complex II [GO:0009517];thylakoid [GO:0009579];chlorophyll binding [GO:0016168];protein domain specific binding [GO:0019904];xanthophyll binding [GO:0051738];nonphotoch…	PF00504
Putative zinc-finger protein (RING/U-box superfamily protein)	AT3G62240	Q9M1Q0	NP_191783.1	3.30881	0.00272462	RBPome semiquantitative	YES	no	no	mRNA binding [GO:0003729]	NA
Nitrate reductase [NADH] 2 (NR2)	AT1G37130	P11035	NP_174901.1	3.21505	0.00262066	RBPome quantitative	no	no	no	cytosol [GO:0005829];plasma membrane [GO:0005886];vacuole [GO:0005773];FAD binding [GO:0071949];heme binding [GO:0020037];molybdenum ion binding [GO:0030151];molybdopterin cofactor binding [GO:0043546];nitrate reductase (NADH) activity [GO:0009703];nitrate reductase (NADPH) activity [GO:0050464];nitrate reductase activity [GO:0008940];nitrate assimilation [GO:0042128];nitric oxide biosynthetic pr…	PF00173;PF00970;PF03404;PF00175;PF00174
S-adenosylmethionine synthase 4 (AdoMet synthase 4);Methionine adenosyltransferase 4 (MAT 4)	AT3G17390	Q9LUT2	NP_188365.1	2.88145	0.00255788	RBPome quantitative	no	no	no	cell wall [GO:0005618];cytosol [GO:0005829];membrane [GO:0016020];nucleolus [GO:0005730];plasma membrane [GO:0005886];plasmodesma [GO:0009506];ATP binding [GO:0005524];metal ion binding [GO:0046872];methionine adenosyltransferase activity [GO:0004478];mRNA binding [GO:0003729];lignin biosynthetic process [GO:0009809];methionine metabolic process [GO:0006555];one-carbon metabolic process [GO:00067…	PF02773;PF02772;PF00438
DNA-directed RNA polymerase subunit beta	ATCG00190	P50546	NP_051051.1	2.55687	0.00226143	RBPome quantitative	no	no	no	chloroplast [GO:0009507];chloroplast nucleoid [GO:0042644];DNA binding [GO:0003677];DNA-directed 5'-3' RNA polymerase activity [GO:0003899];ribonucleoside binding [GO:0032549];DNA-templated transcription, elongation [GO:0006354]	PF04563;PF04561;PF04565;PF00562;PF04560
30S ribosomal protein S12, chloroplastic	ATCG00065;ATCG01230;ATCG00905	P62126	NP_051038.1;NP_051037.1	1.78283	0.00214751	RBPome quantitative	no	YES	no	chloroplast stroma [GO:0009570];chloroplast thylakoid [GO:0009534];small ribosomal subunit [GO:0015935];rRNA binding [GO:0019843];structural constituent of ribosome [GO:0003735];translation [GO:0006412]	PF00164
Alpha-glucan water dikinase 1, chloroplastic;Protein starch excess 1;Protein starch-related R1	AT1G10760	Q9SAC6	NP_563877.1;NP_001320611.1;NP_001318975.1	1.90401	0.00200026	RBPome quantitative	no	no	no	chloroplast [GO:0009507];chloroplast envelope [GO:0009941];chloroplast stroma [GO:0009570];mitochondrion [GO:0005739];alpha-glucan, water dikinase activity [GO:0050521];ATP binding [GO:0005524];maltodextrin water dikinase [GO:0102216];metal ion binding [GO:0046872];starch, H2O dikinase activity [GO:0102218];cold acclimation [GO:0009631];response to symbiotic fungus [GO:0009610];starch catabolic p…	PF01326
Kinesin-like protein KIN-7F	AT4G38950	F4JUI9	NP_195606.2;NP_001329069.1;NP_001329068.1;NP_001329067.1;NP_001119143.1	5.07119	0.00174801	RBPome semiquantitative	no	no	no	kinesin complex [GO:0005871];microtubule [GO:0005874];plasmodesma [GO:0009506];ATP binding [GO:0005524];ATPase activity [GO:0016887];microtubule binding [GO:0008017];microtubule motor activity [GO:0003777];microtubule-based movement [GO:0007018]	PF11995;PF00225
Glutamine synthetase cytosolic isozyme 1-2 (GLN1;2)	AT1G66200	F4ID92;Q8LCE1;F4ID91	NP_001031240.1;NP_176794.1;NP_001185327.1	1.2251	0.00157731	RBPome semiquantitative	no	no	no	glutamate-ammonia ligase activity [GO:0004356];glutamine biosynthetic process [GO:0006542];cytoplasm [GO:0005737];ATP binding [GO:0005524];apoplast [GO:0048046];chloroplast envelope [GO:0009941];chloroplast stroma [GO:0009570];cytosol [GO:0005829];cytosolic ribosome [GO:0022626];vacuole [GO:0005773];copper ion binding [GO:0005507];nitrate assimilation [GO:0042128];response to salt stress [GO:0009…	PF00120;PF03951
BURP domain protein RD22;Dehydration-responsive protein RD22	AT5G25610	Q08298	NP_197943.1	1.60004	0.00155324	RBPome quantitative	no	no	no	endosome [GO:0005768];Golgi apparatus [GO:0005794];trans-Golgi network [GO:0005802];response to salt stress [GO:0009651]	PF03181
Protein PLANT CADMIUM RESISTANCE 1 (AtPCR1)	AT1G14880	Q9LQU2	NP_172941.1	4.66359	0.00120486	RBPome quantitative	no	no	no	integral component of membrane [GO:0016021];plasma membrane [GO:0005886];vacuole [GO:0005773]	PF04749
50S ribosomal protein L23, chloroplastic	ATCG00840;ATCG01300	P61845	NP_051122.1;NP_051100.1	2.66422	0.00110922	RBPome quantitative	no	no	no	chloroplast [GO:0009507];chloroplast envelope [GO:0009941];chloroplast stroma [GO:0009570];cytosolic large ribosomal subunit [GO:0022625];rRNA binding [GO:0019843];structural constituent of ribosome [GO:0003735];ribosomal large subunit assembly [GO:0000027];translation [GO:0006412]	PF00276
Photosystem I chlorophyll a/b-binding protein 3-1, chloroplastic (Lhca3*1) (LHCI type III LHCA3)	AT1G61520	Q9SY97	NP_001031217.1;NP_176347.1;NP_001185280.1	3.94285	0.00109945	RBPome semiquantitative	no	no	YES	chloroplast [GO:0009507];chloroplast thylakoid [GO:0009534];chloroplast thylakoid membrane [GO:0009535];integral component of membrane [GO:0016021];membrane [GO:0016020];photosystem I [GO:0009522];plastoglobule [GO:0010287];thylakoid [GO:0009579];chlorophyll binding [GO:0016168];metal ion binding [GO:0046872];protein domain specific binding [GO:0019904];photosynthesis, light harvesting in photosy…	PF00504
Pectinesterase/pectinesterase inhibitor 3;Pectinesterase 3 (PE 3);Pectin methylesterase 27 (AtPME27)	AT3G14310	O49006	NP_188048.1	4.10951	0.00109864	RBPome quantitative	no	no	no	apoplast [GO:0048046];cell wall [GO:0005618];cytoplasm [GO:0005737];plasma membrane [GO:0005886];aspartyl esterase activity [GO:0045330];pectinesterase activity [GO:0030599];pectinesterase inhibitor activity [GO:0046910];cell wall modification [GO:0042545];defense response to Gram-negative bacterium [GO:0050829];pectin catabolic process [GO:0045490];response to fungus [GO:0009620];response to nem…	PF01095;PF04043
ARM repeat superfamily protein	AT2G34357	F4IHU8	NP_973597.1	2.14613	0.00109713	RBPome quantitative	no	no	no	NA	PF08161
Oxygen-evolving enhancer protein 3-1, chloroplastic (OEE3)	AT4G21280	Q9XFT3	NP_193860.1;NP_001031687.1	2.59636	0.00105392	RBPome quantitative	no	no	no	chloroplast [GO:0009507];chloroplast stroma [GO:0009570];chloroplast thylakoid [GO:0009534];chloroplast thylakoid membrane [GO:0009535];extrinsic component of membrane [GO:0019898];photosystem II oxygen evolving complex [GO:0009654];thylakoid [GO:0009579];thylakoid lumen [GO:0031977];calcium ion binding [GO:0005509];electron transporter, transferring electrons within the cyclic electron transport…	PF05757
Pentatricopeptide repeat-containing protein, mitochondrial	AT1G71210	Q8GZA6	NP_177277.2	3.19043	0.00104677	RBPome quantitative	no	no	no	mitochondrion [GO:0005739]	PF01535;PF13041
DEAD-box ATP-dependent RNA helicase 22	AT1G59990	A0A1P8AQ84;Q944S1	NP_001321198.1;NP_176207.1	2.32847	0.000959254	RBPome semiquantitative	no	no	no	ATP binding [GO:0005524];helicase activity [GO:0004386];nucleic acid binding [GO:0003676];chloroplast [GO:0009507];RNA binding [GO:0003723]	PF00270;PF00271
Cytochrome f	ATCG00540	P56771	NP_051072.1	2.80874	0.000937945	RBPome quantitative	no	YES	no	chloroplast [GO:0009507];chloroplast thylakoid [GO:0009534];chloroplast thylakoid membrane [GO:0009535];cytochrome b6f complex [GO:0009512];integral component of thylakoid membrane [GO:0031361];membrane [GO:0016020];thylakoid [GO:0009579];electron transfer activity [GO:0009055];heme binding [GO:0020037];iron ion binding [GO:0005506];photosynthetic electron transport chain [GO:0009767]	PF01333;PF16639
Pentatricopeptide repeat-containing protein;Protein LOVASTATIN INSENSITIVE 1	AT4G14850	Q0WSH6	NP_193221.3	1.28167	0.000861487	RBPome semiquantitative	no	no	no	mitochondrion [GO:0005739];nucleotide binding [GO:0000166];poly(G) binding [GO:0034046];zinc ion binding [GO:0008270];isopentenyl diphosphate biosynthetic process, methylerythritol 4-phosphate pathway [GO:0019288];isopentenyl diphosphate biosynthetic process, mevalonate pathway [GO:0019287];regulation of catalytic activity [GO:0050790];RNA modification [GO:0009451];root development [GO:0048364];s…	PF14432;PF01535;PF13041
Elongation factor 1-alpha 2 (eEF-1A2);Elongation factor 1-alpha 4 (eEF-1A4);Elongation factor 1-alpha 3 (eEF-1A3);Elongation factor 1-alpha 1 (eEF-1A1)	AT1G07930;AT5G60390;AT1G07920;AT1G07940	Q8W4H7;Q8GTY0;Q0WL56;P0DH99;F4HUA0	NP_563801.1;NP_563800.1;NP_563799.1;NP_200847.1;NP_001320768.1;NP_001320767.1;NP_001318848.1;NP_001119464.1;NP_001030993.1;NP_001077483.1	1.99967	0.000841271	RBPome quantitative	YES	YES	YES	mitochondrion [GO:0005739];plasmodesma [GO:0009506];vacuole [GO:0005773];GTP binding [GO:0005525];GTPase activity [GO:0003924];mRNA binding [GO:0003729];translation elongation factor activity [GO:0003746];translation [GO:0006412];translational elongation [GO:0006414];cytoplasm [GO:0005737];nucleus [GO:0005634];plasma membrane [GO:0005886];chloroplast [GO:0009507];cytosol [GO:0005829];membrane [GO…	PF00009;PF03144;PF03143
Pentatricopeptide repeat-containing protein, mitochondrial	AT2G15690	Q9ZQE5	NP_565377.1	2.70531	0.000775623	RBPome quantitative	no	no	no	chloroplast [GO:0009507];mitochondrion [GO:0005739];zinc ion binding [GO:0008270];embryo development ending in seed dormancy [GO:0009793];RNA modification [GO:0009451]	PF14432;PF13041
Pentatricopeptide repeat-containing protein;(Protein CHLORORESPIRATORY REDUCTION 22	AT1G11290	Q3E6Q1	NP_172596.1	2.09208	0.000765034	RBPome quantitative	no	no	no	chloroplast [GO:0009507];endonuclease activity [GO:0004519];zinc ion binding [GO:0008270];mRNA modification [GO:0016556];mRNA processing [GO:0006397];RNA modification [GO:0009451]	PF14432;PF01535;PF13041;PF13812
Polyribonucleotide nucleotidyltransferase 1, chloroplastic (AtcpPNPase);Polynucleotide phosphorylase 1 (PNPase 1);Protein PIGMENT DEFECTIVE 326;Protein RESISTANT TO INHIBITION WITH FSM 10	AT3G03710	Q8GZQ3	NP_187021.2	7.27772	0.000684614	RBPome quantitative	no	no	no	chloroplast [GO:0009507];chloroplast stroma [GO:0009570];cytosol [GO:0005829];mitochondrion [GO:0005739];3'-5'-exoribonuclease activity [GO:0000175];polyribonucleotide nucleotidyltransferase activity [GO:0004654];RNA binding [GO:0003723];carotene biosynthetic process [GO:0016120];cellular response to phosphate starvation [GO:0016036];chlorophyll biosynthetic process [GO:0015995];chloroplast RNA p…	PF00013;PF01138;PF03725;PF00575
NDR1/HIN1-like protein 3	AT5G06320	Q9FNH6	NP_196250.1	3.6515	0.000674378	RBPome quantitative	no	no	no	anchored component of plasma membrane [GO:0046658];Golgi apparatus [GO:0005794];integral component of membrane [GO:0016021];plasma membrane [GO:0005886];plasmodesma [GO:0009506];vacuolar membrane [GO:0005774];defense response to bacterium [GO:0042742];defense response to bacterium, incompatible interaction [GO:0009816];defense response to virus [GO:0051607];response to bacterium [GO:0009617];resp…	PF03168
Insulinase (Peptidase family M16) family protein;Stromal processing peptidase, chloroplastic	AT5G42390	A0A1P8BEG1;Q9FIH8	NP_001331624.1;NP_199054.1	1.3283	0.000571136	RBPome semiquantitative	no	no	no	catalytic activity [GO:0003824];metal ion binding [GO:0046872];chloroplast [GO:0009507];chloroplast stroma [GO:0009570];mitochondrion [GO:0005739];metallopeptidase activity [GO:0008237];embryo development ending in seed dormancy [GO:0009793]	PF00675;PF05193
Pathogenesis-related protein 5 (PR-5)	AT1G75040	P28493	NP_177641.1	1.766	0.000564597	RBPome quantitative	no	no	no	apoplast [GO:0048046];cell wall [GO:0005618];extracellular region [GO:0005576];vacuole [GO:0005773];defense response [GO:0006952];regulation of anthocyanin biosynthetic process [GO:0031540];response to cadmium ion [GO:0046686];response to UV-B [GO:0010224];response to virus [GO:0009615];systemic acquired resistance [GO:0009627]	PF00314
60S ribosomal protein L17-1	AT1G27400	Q93VI3	NP_174060.1	4.04393	0.000546823	RBPome quantitative	no	no	YES	chloroplast [GO:0009507];cytosol [GO:0005829];cytosolic large ribosomal subunit [GO:0022625];plasma membrane [GO:0005886];plasmodesma [GO:0009506];vacuolar membrane [GO:0005774];vacuole [GO:0005773];structural constituent of ribosome [GO:0003735];cytoplasmic translation [GO:0002181]	PF00237
Aquaporin TIP1-2 (Gamma-tonoplast intrinsic protein 2);Salt stress-induced tonoplast intrinsic protein	AT3G26520	Q41963	NP_189283.1	3.63192	0.000498976	RBPome semiquantitative	no	no	no	chloroplast [GO:0009507];columella [GO:0043674];endoplasmic reticulum [GO:0005783];Golgi apparatus [GO:0005794];integral component of membrane [GO:0016021];membrane [GO:0016020];plasma membrane [GO:0005886];vacuolar membrane [GO:0005774];vacuole [GO:0005773];water channel activity [GO:0015250];defense response to bacterium [GO:0042742];hydrogen peroxide transmembrane transport [GO:0080170];water …	PF00230
Villin 3;Villin-4	AT3G57410;AT4G30160;AT2G41740	A0A1I9LLV6;A0A1I9LLW3;O81645;O65570;O81644	NP_001325644.1;NP_001325650.1;NP_567048.1;NP_001325651.1;NP_001325649.1;NP_001325648.1;NP_001325647.1;NP_001325646.1;NP_001325645.1;NP_001319779.1;NP_194745.1;NP_001329918.1;NP_001329917.1;NP_565958.1;NP_001323674.1;NP_001190869.1	3.11842	0.000473255	RBPome quantitative	no	no	no	actin filament binding [GO:0051015];actin filament bundle assembly [GO:0051017];actin filament [GO:0005884];cytoplasm [GO:0005737];actin filament capping [GO:0051693];actin filament severing [GO:0051014];cytoskeleton [GO:0005856];cytosol [GO:0005829];actin filament depolymerization [GO:0030042];actin filament organization [GO:0007015];cytoplasmic streaming [GO:0099636];response to abscisic acid […	PF00626;;PF02209
Pentatricopeptide repeat-containing protein	AT3G14330	Q9LUL5	NP_188050.1	1.92254	0.000407998	RBPome quantitative	no	no	no	chloroplast [GO:0009507];zinc ion binding [GO:0008270];chloroplast RNA modification [GO:1900865];cytidine to uridine editing [GO:0016554];RNA modification [GO:0009451]	PF14432;PF01535;PF13041
Tetratricopeptide repeat (TPR)-like superfamily protein	AT1G01320	F4HS98;A0A1P8AR50;F4HS99	NP_001184884.1;NP_001321495.1;NP_171639.3	2.18744	0.000367056	RBPome quantitative	no	no	no	cytoplasm [GO:0005737];cytosol [GO:0005829];nucleus [GO:0005634]	PF15044;PF12807
ATPase 11, plasma membrane-type;Proton pump 11;Plasma membrane ATPase;ATPase 9, plasma membrane-type (Proton pump 9)	AT5G62670;AT1G80660	Q9LV11;F4HU00;A0A1P8AMR3;A0A1P8AMR6;Q42556	NP_201073.1;NP_001319430.1;NP_001320420.1;NP_001320419.1;NP_178181.1	1.99407	0.000355309	RBPome quantitative	no	no	no	integral component of membrane [GO:0016021];membrane [GO:0016020];plasma membrane [GO:0005886];ATP binding [GO:0005524];metal ion binding [GO:0046872];proton-exporting ATPase activity, phosphorylative mechanism [GO:0008553];proton export across plasma membrane [GO:0120029];proton transmembrane transport [GO:1902600];regulation of intracellular pH [GO:0051453];vacuolar membrane [GO:0005774]	PF00690
Dehydrin ERD14	AT1G76180	P42763	NP_177745.1;NP_001185408.1	3.6552	0.000343327	RBPome quantitative	no	no	no	chloroplast [GO:0009507];cytosol [GO:0005829];extrinsic component of membrane [GO:0019898];membrane [GO:0016020];plasma membrane [GO:0005886];calcium ion binding [GO:0005509];phosphatidylcholine binding [GO:0031210];phosphatidylserine binding [GO:0001786];cold acclimation [GO:0009631];protein stabilization [GO:0050821];regulation of membrane permeability [GO:0090559];response to abscisic acid [GO…	PF00257
Photosystem I reaction center subunit IV A, chloroplastic (PSI-E A)	AT4G28750	Q9S831	NP_567818.2	4.14563	0.000338923	RBPome quantitative	no	YES	no	chloroplast [GO:0009507];chloroplast envelope [GO:0009941];chloroplast thylakoid [GO:0009534];chloroplast thylakoid membrane [GO:0009535];membrane [GO:0016020];photosystem I reaction center [GO:0009538];plastoglobule [GO:0010287];thylakoid [GO:0009579];protein domain specific binding [GO:0019904];photosynthesis [GO:0015979];response to cytokinin [GO:0009735]	PF02427
50S ribosomal protein L1, chloroplastic (CL1)	AT3G63490	Q9LY66;F4J296	NP_191908.1;NP_974486.1	1.81755	0.000337487	RBPome quantitative	no	no	no	chloroplast [GO:0009507];chloroplast envelope [GO:0009941];chloroplast stroma [GO:0009570];chloroplast thylakoid membrane [GO:0009535];cytosolic large ribosomal subunit [GO:0022625];membrane [GO:0016020];nucleus [GO:0005634];RNA binding [GO:0003723];rRNA binding [GO:0019843];structural constituent of ribosome [GO:0003735];maturation of LSU-rRNA [GO:0000470];translation [GO:0006412];large ribosoma…	PF00687
La-related protein 1A (AtLARP1a)	AT5G21160	Q940X9;F4K703;F4K704	NP_568409.1;NP_001190355.1;NP_001190354.1	1.59849	0.000337487	RBPome quantitative	YES	no	no	cytosol [GO:0005829];P-body [GO:0000932];polysome [GO:0005844];RNA binding [GO:0003723];heat acclimation [GO:0010286];mRNA catabolic process [GO:0006402];cytoplasmic stress granule [GO:0010494];nucleus [GO:0005634];mRNA binding [GO:0003729];cellular heat acclimation [GO:0070370]	PF05383
ATP-dependent zinc metalloprotease FTSH 5, chloroplastic (AtFTSH5);Protein VARIEGATED 1;ATP-dependent zinc metalloprotease FTSH 1, chloroplastic (AtFTSH1)	AT5G42270;AT1G50250	Q9FH02;Q39102	NP_568604.1;NP_564563.1	2.09304	0.000318586	RBPome quantitative	no	no	no	chloroplast [GO:0009507];chloroplast envelope [GO:0009941];chloroplast thylakoid [GO:0009534];chloroplast thylakoid membrane [GO:0009535];integral component of membrane [GO:0016021];thylakoid [GO:0009579];ATP binding [GO:0005524];ATP-dependent peptidase activity [GO:0004176];ATPase activity [GO:0016887];metal ion binding [GO:0046872];metalloendopeptidase activity [GO:0004222];multicellular organi…	PF00004;PF17862;PF01434
Heat shock protein 90-2 (AtHSP90.2);Heat shock protein 81-2 (Hsp81-2);Protein EARLY-RESPONSIVE TO DEHYDRATION 8;Protein LOSS OF RECOGNITION OF AVRRPM1 2;Protein MUTANT SNC1-ENHANCING 12;Heat shock protein 90-3 (AtHSP90.3);Heat shock protein 81-3) (Hsp81-3);Protein MUTANT SNC1-ENHANCING 10;Heat shock protein 90-4 (AtHSP90.4);Heat shock protein 81-4 (Hsp81-4);Heat shock protein 81-2	AT5G56030;AT5G56010;AT5G56000	P55737;P51818;O03986;F4K6B6	NP_200414.1;NP_200412.1;NP_200411.1;NP_001190553.1	4.14517	0.000318586	RBPome quantitative	YES	no	no	cell surface [GO:0009986];cytoplasm [GO:0005737];cytosol [GO:0005829];perinuclear region of cytoplasm [GO:0048471];plasma membrane [GO:0005886];protein-containing complex [GO:0032991];ATP binding [GO:0005524];ATPase activity [GO:0016887];unfolded protein binding [GO:0051082];cellular response to heat [GO:0034605];chaperone-mediated protein folding [GO:0061077];defense response to bacterium, incom…	PF02518;PF00183
p-loop containing nucleoside triphosphate hydrolases superfamily protein;Developmentally-regulated G-protein 2 (AtDRG2) (Developmentally-regulated G-protein 2B) (AtDRG2b);Developmentally-regulated G-protein 1 (AtDRG1) (Developmentally-regulated G-protein 2A) (AtDRG2a);Developmentally-regulated G-protein 1 (AtDRG1) (Developmentally-regulated G-protein 2A) (AtDRG2a);Developmentally-regulated G-prot…	AT1G72660;AT1G17470	A0A1P8AMQ3;Q9CAI1;Q9LQK0	NP_001320411.1;NP_177410.1;NP_173190.1;NP_001077555.1;NP_001031271.1;NP_001031270.1	1.79167	0.000312783	RBPome semiquantitative	no	no	no	GTP binding [GO:0005525];hydrolase activity [GO:0016787];cytoplasm [GO:0005737];GDP binding [GO:0019003];GTPase activity [GO:0003924];cytoplasmic translation [GO:0002181];cytoplasmic vesicle [GO:0031410];phosphatidic acid binding [GO:0070300]	PF01926;PF16897;PF02824
Dimethylallyl, adenosine tRNA methylthiotransferase	AT1G62780	Q8VY70	NP_176466.1	1.7599	0.000292054	RBPome semiquantitative	no	no	no	chloroplast [GO:0009507];chloroplast stroma [GO:0009570];transferase activity [GO:0016740]	NA
DExH-box ATP-dependent RNA helicase DExH8;Zinc finger CCCH domain-containing protein 31 (AtC3H31)	AT2G47680	O22243	NP_182290.1	2.05701	0.00029152	RBPome quantitative	no	no	no	chloroplast [GO:0009507];ATP binding [GO:0005524];ATP-dependent 3'-5' RNA helicase activity [GO:0034459];DNA binding [GO:0003677];metal ion binding [GO:0046872];mRNA binding [GO:0003729];RNA binding [GO:0003723];nuclear-transcribed mRNA catabolic process, nonsense-mediated decay [GO:0000184]	PF00270;PF00271
Fructose-bisphosphate aldolase 2, chloroplastic (AtFBA2);Fructose-bisphosphate aldolase	AT4G38970	Q944G9;F4JUJ5	NP_568049.1;NP_974710.1	5.36795	0.000286591	RBPome quantitative	no	YES	no	apoplast [GO:0048046];chloroplast [GO:0009507];chloroplast envelope [GO:0009941];chloroplast stroma [GO:0009570];cytosol [GO:0005829];membrane [GO:0016020];plastoglobule [GO:0010287];thylakoid [GO:0009579];fructose-bisphosphate aldolase activity [GO:0004332];fructose 1,6-bisphosphate metabolic process [GO:0030388];gluconeogenesis [GO:0006094];glycolytic process [GO:0006096];response to abscisic a…	PF00274
ribosomal protein L2 (mitochondrion);Nucleic acid-binding, OB-fold-like protein	AT2G07715	F4IMC7	YP_009472116.2;NP_178797.2	1.57852	0.000272993	RBPome quantitative	no	no	YES	mitochondrial large ribosomal subunit [GO:0005762];structural constituent of ribosome [GO:0003735];mitochondrial translation [GO:0032543]	PF00181
RNA helicase family protein;Probable pre-mRNA-splicing factor ATP-dependent RNA helicase DEAH2;DEAH RNA helicase homolog PRP43;Probable pre-mRNA-splicing factor ATP-dependent RNA helicase DEAH3	AT3G62310;AT2G47250	A0A1I9LLI6;A0A1I9LLI5;Q9LZQ9;O22899	NP_001325530.1;NP_001325529.1;NP_191790.1;NP_182247.1	1.40976	0.000252605	RBPome semiquantitative	no	no	no	ATP binding [GO:0005524];helicase activity [GO:0004386];nucleic acid binding [GO:0003676];integral component of membrane [GO:0016021];cytosol [GO:0005829];nucleolus [GO:0005730];spliceosomal complex [GO:0005681];ATP-dependent 3'-5' RNA helicase activity [GO:0034459];RNA binding [GO:0003723];mRNA processing [GO:0006397];RNA splicing [GO:0008380];chloroplast envelope [GO:0009941];membrane [GO:00160…	PF00270;PF04408;PF00271;;PF07717
Aldolase-type TIM barrel family protein;(S)-2-hydroxy-acid oxidase GLO1 (AtGLO1);Glycolate oxidase 1 (GOX 1);Short chain alpha-hydroxy acid oxidase GLO1	AT3G14420;AT3G14415	Q2V3V9;Q9LRR9;A8MS37;B3H4B8;Q9LRS0;F4JFV6	NP_850585.2;NP_850584.1;NP_188060.1;NP_001030694.1;NP_001078154.1;NP_001078155.1;NP_188059.1;NP_001189892.1;NP_001189891.1	3.65903	0.000241784	RBPome quantitative	no	no	no	FMN binding [GO:0010181];oxidoreductase activity [GO:0016491];apoplast [GO:0048046];chloroplast [GO:0009507];chloroplast stroma [GO:0009570];cytosolic ribosome [GO:0022626];membrane [GO:0016020];nucleus [GO:0005634];peroxisome [GO:0005777];plasmodesma [GO:0009506];glycolate oxidase activity [GO:0008891];long-chain-(S)-2-hydroxy-long-chain-acid oxidase activity [GO:0052853];medium-chain-(S)-2-hydr…	PF01070
50S ribosomal protein L19-2, chloroplastic;50S ribosomal protein L19-1, chloroplastic	AT5G47190;AT4G17560	Q8RXX5;Q8W463	NP_568677.1;NP_567531.1	3.52461	0.000240101	RBPome quantitative	no	no	no	chloroplast [GO:0009507];chloroplast envelope [GO:0009941];chloroplast stroma [GO:0009570];membrane [GO:0016020];ribosome [GO:0005840];rRNA binding [GO:0019843];structural constituent of ribosome [GO:0003735];translation [GO:0006412]	PF01245
Multiple organellar RNA editing factor 6, mitochondrial;RNA editing-interacting protein 6	AT2G35240	O82169	NP_181067.1	1.35418	0.000234312	RBPome semiquantitative	no	no	no	mitochondrion [GO:0005739];protein dimerization activity [GO:0046983];protein homodimerization activity [GO:0042803];cytidine to uridine editing [GO:0016554];mitochondrial mRNA modification [GO:0080156];mRNA processing [GO:0006397]	NA
Phosphomethylethanolamine N-methyltransferase (AtPMEAMT);Phosphoethanolamine N-methyltransferase 2	AT1G48600	Q944H0	NP_175293.1;NP_973993.1	1.24244	0.000231752	RBPome semiquantitative	no	no	no	cytoplasm [GO:0005737];phosphoethanolamine N-methyltransferase activity [GO:0000234];phosphomethylethanolamine N-methyltransferase activity [GO:0052667];phosphatidylcholine biosynthetic process [GO:0006656]	PF08241;PF13847
Ethylene-insensitive protein 2 (EIN-2);Cytokinin-resistant protein AtCKR1;Protein ORESARA 3	AT5G03280	Q9S814	NP_195948.1	2.41563	0.000204885	RBPome quantitative	YES	YES	no	endoplasmic reticulum membrane [GO:0005789];integral component of membrane [GO:0016021];nucleus [GO:0005634];cadmium ion transmembrane transporter activity [GO:0015086];manganese ion transmembrane transporter activity [GO:0005384];mRNA binding [GO:0003729];auxin polar transport [GO:0009926];auxin-activated signaling pathway [GO:0009734];cell division [GO:0051301];cellular response to iron ion [GO…	PF01566
Chaperonin 60 subunit beta 2, chloroplastic (CPN-60 beta 2);Chaperonin 60 subunit beta 1, chloroplastic (CPN-60 beta 1);RuBisCO large subunit-binding protein subunit beta, chloroplastic;	AT3G13470;AT1G55490	Q9LJE4;P21240	NP_187956.1;NP_849811.1;NP_175945.1;NP_001320639.1;NP_001320638.1;NP_001320637.1	1.85081	0.000197393	RBPome quantitative	no	no	no	chloroplast [GO:0009507];chloroplast envelope [GO:0009941];chloroplast stroma [GO:0009570];cytosol [GO:0005829];cytosolic ribosome [GO:0022626];mitochondrion [GO:0005739];nucleolus [GO:0005730];nucleus [GO:0005634];ATP binding [GO:0005524];unfolded protein binding [GO:0051082];'de novo' protein folding [GO:0006458];mitochondrion organization [GO:0007005];protein refolding [GO:0042026];apoplast [G…	PF00118
Photosystem I reaction center subunit II-1, chloroplastic;Photosystem I 20 kDa subunit 1 (PSI-D1)	AT4G02770	Q9S7H1	NP_192186.1	3.22601	0.000194984	RBPome quantitative	no	YES	YES	chloroplast [GO:0009507];chloroplast envelope [GO:0009941];chloroplast thylakoid [GO:0009534];chloroplast thylakoid membrane [GO:0009535];membrane [GO:0016020];photosystem I reaction center [GO:0009538];plastoglobule [GO:0010287];thylakoid [GO:0009579];protein domain specific binding [GO:0019904];photosynthesis [GO:0015979]	PF02531
Transketolase-1, chloroplastic (TK)	AT3G60750	F4JBY2;Q8RWV0	NP_001190145.1;NP_567103.1	2.46679	0.000191455	RBPome quantitative	no	YES	YES	transketolase activity [GO:0004802];chloroplast [GO:0009507];chloroplast envelope [GO:0009941];chloroplast stroma [GO:0009570];cytosol [GO:0005829];plastid [GO:0009536];metal ion binding [GO:0046872];pentose-phosphate shunt [GO:0006098];reductive pentose-phosphate cycle [GO:0019253];response to cadmium ion [GO:0046686];response to salt stress [GO:0009651]	PF02779;PF02780;PF00456
Sodium/calcium exchanger NCL (Na(+)/Ca(2+)-exchange protein NCL;Protein NCX-like (AtNCL)	AT1G53210	Q8L636	NP_564623.2	2.86777	0.000191355	RBPome quantitative	no	no	no	integral component of membrane [GO:0016021];membrane [GO:0016020];plant-type vacuole [GO:0000325];plasma membrane [GO:0005886];plasmodesma [GO:0009506];vacuolar membrane [GO:0005774];vacuole [GO:0005773];calcium ion binding [GO:0005509];calcium:proton antiporter activity [GO:0015369];calcium:sodium antiporter activity [GO:0005432];calcium ion homeostasis [GO:0055074];calcium ion transmembrane tra…	PF01699
DExH-box ATP-dependent RNA helicase DExH1	AT2G35920	A0A1P8AXT2;F4ILR7;A0A1P8AXM2	NP_001323637.1;NP_850255.1;NP_001323636.1	1.2757	0.000186325	RBPome semiquantitative	no	no	no	ATP binding [GO:0005524];helicase activity [GO:0004386];nucleic acid binding [GO:0003676];nucleus [GO:0005634];ATP-dependent 3'-5' RNA helicase activity [GO:0034459];RNA binding [GO:0003723]	PF00270;PF04408;PF00271;PF07717
RNA-binding KH domain-containing protein	AT1G14170	B9DH46;Q84MA6;Q9XI71	NP_001031044.1;NP_172869.2;NP_001117282.1	3.91822	0.000184302	RBPome semiquantitative	YES	no	no	RNA binding [GO:0003723];mRNA binding [GO:0003729];response to abscisic acid [GO:0009737]	PF00013
60S ribosomal protein L35-4;Ribosomal L29 family protein	AT5G02610	Q9LZ41;F4KDR2	NP_195881.1;NP_001190209.1	7.83076	0.000174953	RBPome quantitative	no	no	no	cytosolic large ribosomal subunit [GO:0022625];mRNA binding [GO:0003729];structural constituent of ribosome [GO:0003735];maturation of LSU-rRNA from tricistronic rRNA transcript (SSU-rRNA, 5.8S rRNA, LSU-rRNA) [GO:0000463];translation [GO:0006412];cytosolic ribosome [GO:0022626];plasma membrane [GO:0005886];plasmodesma [GO:0009506];vacuolar membrane [GO:0005774]	PF00831
Receptor for activated C kinase 1A;Guanine nucleotide-binding protein subunit beta-like protein A);WD-40 repeat auxin-dependent protein ARCA	AT1G18080	O24456	NP_173248.1	3.81564	0.000168455	RBPome quantitative	no	no	YES	chloroplast [GO:0009507];cytoplasm [GO:0005737];cytosol [GO:0005829];cytosolic ribosome [GO:0022626];cytosolic small ribosomal subunit [GO:0022627];nucleus [GO:0005634];polysomal ribosome [GO:0042788];enzyme binding [GO:0019899];MAP-kinase scaffold activity [GO:0005078];protein kinase C binding [GO:0005080];ribosome binding [GO:0043022];structural constituent of ribosome [GO:0003735];cellular res…	PF00400
60S ribosomal protein L15-2;60S ribosomal protein L15-1	AT4G17390;AT4G16720	Q8VYF1;O23515	NP_193470.1;NP_193405.1	2.60897	0.00015706	RBPome quantitative	YES	YES	YES	cytosolic large ribosomal subunit [GO:0022625];membrane [GO:0016020];nucleolus [GO:0005730];mRNA binding [GO:0003729];RNA binding [GO:0003723];structural constituent of ribosome [GO:0003735];cytoplasmic translation [GO:0002181];cytosol [GO:0005829];cytosolic ribosome [GO:0022626];plasma membrane [GO:0005886];polysomal ribosome [GO:0042788];vacuolar membrane [GO:0005774]	PF00827
Pentatricopeptide repeat-containing protein, chloroplastic	AT5G13770	Q66GP4	NP_196881.2	3.13612	0.000148459	RBPome semiquantitative	no	no	no	chloroplast [GO:0009507];chloroplast organization [GO:0009658]	PF01535;PF13812
60S ribosomal protein L11-2 (L16);60S ribosomal protein L11-1 (L16A)	AT3G58700;AT4G18730;AT5G45775;AT2G42740	P42794;P42795	NP_851137.1;NP_850376.2;NP_568649.2;NP_567563.1;NP_191429.1	5.82172	0.000130036	RBPome quantitative	YES	YES	no	cytosolic large ribosomal subunit [GO:0022625];cytosolic ribosome [GO:0022626];membrane [GO:0016020];nucleus [GO:0005634];vacuole [GO:0005773];mRNA binding [GO:0003729];rRNA binding [GO:0019843];structural constituent of ribosome [GO:0003735];ribosomal large subunit assembly [GO:0000027];translation [GO:0006412];chloroplast [GO:0009507];cytosol [GO:0005829];nucleolus [GO:0005730];plasmodesma [GO:…	PF00281;PF00673
GTP-binding nuclear protein Ran-3;Ras-related nuclear protein 3;GTP-binding nuclear protein Ran-2;Ras-related nuclear protein 2;GTP-binding nuclear protein Ran-1;Ras-related nuclear protein 1	AT5G55190;AT5G20020;AT5G20010	Q8H156;P41917;P41916	NP_200330.1;NP_197502.1;NP_197501.1	3.92266	0.000122166	RBPome quantitative	no	no	YES	cytoplasm [GO:0005737];Golgi apparatus [GO:0005794];nucleus [GO:0005634];plasmodesma [GO:0009506];GTP binding [GO:0005525];GTPase activity [GO:0003924];protein import into nucleus [GO:0006606];nuclear envelope [GO:0005635];nucleolus [GO:0005730];response to cadmium ion [GO:0046686];apoplast [GO:0048046];cell wall [GO:0005618];cytosol [GO:0005829];plasma membrane [GO:0005886];response to salt stre…	PF00071
Pyrophosphate-energized vacuolar membrane proton pump 1;Vacuolar proton pyrophosphatase 1;Vacuolar proton pyrophosphatase 3;Inorganic H pyrophosphatase family protein	AT1G15690	P31414;A8MQH1	NP_173021.1;NP_001077542.1	2.41817	0.000121957	RBPome quantitative	no	YES	no	chloroplast [GO:0009507];chloroplast envelope [GO:0009941];endosome membrane [GO:0010008];Golgi apparatus [GO:0005794];integral component of membrane [GO:0016021];membrane [GO:0016020];mitochondrion [GO:0005739];plant-type vacuole [GO:0000325];plant-type vacuole membrane [GO:0009705];plasma membrane [GO:0005886];vacuolar membrane [GO:0005774];vacuole [GO:0005773];hydrogen-translocating pyrophosph…	PF03030
Oxidoreductase, 2OG-Fe(II) oxygenase family protein	AT4G36090	Q67Y44;Q5RJC7;A0A1P8B671	NP_001031793.1;NP_001031794.1;NP_001328937.1	3.37272	0.000119003	RBPome semiquantitative	no	no	no	oxidoreductase activity [GO:0016491]	PF13532
Photosystem II D2 protein (PSII D2 protein);Photosystem Q(A) protein	ATCG00270	P56761	NP_051054.1	2.0852	0.000118158	RBPome quantitative	no	YES	no	chloroplast [GO:0009507];chloroplast thylakoid [GO:0009534];chloroplast thylakoid membrane [GO:0009535];integral component of membrane [GO:0016021];membrane [GO:0016020];plasma membrane-derived thylakoid photosystem II [GO:0030096];plastoglobule [GO:0010287];thylakoid [GO:0009579];chlorophyll binding [GO:0016168];electron transporter, transferring electrons within the cyclic electron transport pa…	PF00124
Expressed protein	AT2G25670	Q9SL96	NP_850066.1;NP_565603.1	3.44304	0.000118072	RBPome semiquantitative	no	no	no	cytosol [GO:0005829]	NA
Photosystem I P700 chlorophyll a apoprotein A2 (PSI-B) (PsaB)	ATCG00340	P56767	NP_051058.1	2.86089	0.000106164	RBPome quantitative	no	YES	no	chloroplast [GO:0009507];chloroplast envelope [GO:0009941];chloroplast thylakoid [GO:0009534];chloroplast thylakoid membrane [GO:0009535];integral component of membrane [GO:0016021];membrane [GO:0016020];photosystem I [GO:0009522];plastoglobule [GO:0010287];thylakoid [GO:0009579];4 iron, 4 sulfur cluster binding [GO:0051539];chlorophyll binding [GO:0016168];electron transfer activity [GO:0009055]…	PF00223
60S ribosomal protein L34-2	AT1G69620	Q9FE65	NP_177120.1	7.26093	9.61384e-05	RBPome semiquantitative	YES	YES	no	cytosolic large ribosomal subunit [GO:0022625];membrane [GO:0016020];vacuolar membrane [GO:0005774];mRNA binding [GO:0003729];structural constituent of ribosome [GO:0003735];ribosome biogenesis [GO:0042254];translation [GO:0006412]	PF01199
Outer envelope pore protein 16-1, chloroplastic (AtOEP16-1);Outer plastid envelope protein 16-L (AtOEP16-L);Leave outer plastid envelope protein 16;Protochlorophyllide-dependent translocon protein 16) (Ptc16)	AT2G28900	Q9ZV24	NP_180456.1	3.17051	9.42205e-05	RBPome quantitative	no	no	no	chloroplast [GO:0009507];chloroplast envelope [GO:0009941];chloroplast outer membrane [GO:0009707];etioplast membrane [GO:0034426];plastid [GO:0009536];plastid outer membrane [GO:0009527];pore complex [GO:0046930];vacuole [GO:0005773];amino acid transmembrane transporter activity [GO:0015171];porin activity [GO:0015288];protein domain specific binding [GO:0019904];protein homodimerization activit…	NA
Dicarboxylate diiron protein, putative (Crd1);Magnesium-protoporphyrin IX monomethyl ester [oxidative] cyclase, chloroplastic;Copper response defect 1 protein;Dicarboxylate diiron protein	AT3G56940	F4J0U9;Q9M591	NP_001190112.1;NP_191253.1	2.26758	9.19281e-05	RBPome semiquantitative	no	no	no	magnesium-protoporphyrin IX monomethyl ester (oxidative) cyclase activity [GO:0048529];metal ion binding [GO:0046872];chlorophyll biosynthetic process [GO:0015995];photosynthesis [GO:0015979];chloroplast [GO:0009507];chloroplast envelope [GO:0009941];chloroplast inner membrane [GO:0009706];chloroplast thylakoid [GO:0009534];chloroplast thylakoid membrane [GO:0009535];DNA binding [GO:0003677];chlo…	PF02915
50S ribosomal protein L3-2, mitochondrial	AT3G17465	Q9LRN8	NP_566579.1	1.90347	8.03623e-05	RBPome semiquantitative	no	no	no	mitochondrial large ribosomal subunit [GO:0005762];mitochondrion [GO:0005739];rRNA binding [GO:0019843];structural constituent of ribosome [GO:0003735];translation [GO:0006412]	PF00297
Hydroxypyruvate reductase;Glycerate dehydrogenase HPR, peroxisomal (GDH);NADH-dependent hydroxypyruvate reductase 1) (AtHPR1)	AT1G68010	A0A1P8ANC0;Q9C9W5	NP_001320607.1;NP_176968.1;NP_001185349.1	1.57258	8.01561e-05	RBPome semiquantitative	no	no	YES	integral component of membrane [GO:0016021];NAD binding [GO:0051287];oxidoreductase activity, acting on the CH-OH group of donors, NAD or NADP as acceptor [GO:0016616];apoplast [GO:0048046];chloroplast [GO:0009507];cytosol [GO:0005829];peroxisome [GO:0005777];glycerate dehydrogenase activity [GO:0008465];glyoxylate reductase (NADP) activity [GO:0030267];hydroxypyruvate reductase activity [GO:0016…	PF00389;PF02826
Cytochrome b6-f complex iron-sulfur subunit, chloroplastic;Plastohydroquinone:plastocyanin oxidoreductase iron-sulfur protein;Proton gradient regulation protein 1;Rieske iron-sulfur protein (RISP)	AT4G03280	Q9ZR03	NP_849295.1;NP_192237.1	4.04663	7.29925e-05	RBPome quantitative	no	no	no	chloroplast [GO:0009507];chloroplast envelope [GO:0009941];chloroplast thylakoid [GO:0009534];chloroplast thylakoid membrane [GO:0009535];cytochrome b6f complex [GO:0009512];integral component of membrane [GO:0016021];membrane [GO:0016020];plasma membrane [GO:0005886];thylakoid [GO:0009579];2 iron, 2 sulfur cluster binding [GO:0051537];electron transporter, transferring electrons from cytochrome …	PF08802;PF00355
Peptidyl-prolyl cis-trans isomerase (PPIase);Peptidyl-prolyl cis-trans isomerase CYP20-3, chloroplastic (PPIase CYP20-3);Cyclophilin of 20 kDa 3;Cyclosporin A-binding protein;Rotamase CYP20-3;Rotamase cyclophilin-4	AT3G62030	F4IX28;P34791;F4IX26	NP_001190159.1;NP_191762.1;NP_001154684.1	4.90295	6.99208e-05	RBPome quantitative	no	YES	no	peptidyl-prolyl cis-trans isomerase activity [GO:0003755];protein folding [GO:0006457];chloroplast stroma [GO:0009570];cytosolic ribosome [GO:0022626];cyclosporin A binding [GO:0016018];unfolded protein binding [GO:0051082];protein refolding [GO:0042026];apoplast [GO:0048046];chloroplast [GO:0009507];chloroplast envelope [GO:0009941];chloroplast thylakoid membrane [GO:0009535];thylakoid [GO:00095…	PF00160
30S ribosomal protein S9, chloroplastic	AT1G74970	Q9XJ27	NP_177635.1	1.85989	6.95177e-05	RBPome quantitative	no	no	no	chloroplast [GO:0009507];chloroplast envelope [GO:0009941];chloroplast stroma [GO:0009570];membrane [GO:0016020];plastid small ribosomal subunit [GO:0000312];RNA binding [GO:0003723];rRNA binding [GO:0019843];structural constituent of ribosome [GO:0003735];maturation of SSU-rRNA from tricistronic rRNA transcript (SSU-rRNA, 5.8S rRNA, LSU-rRNA) [GO:0000462];translation [GO:0006412]	PF00380
Pentatricopeptide repeat-containing protein , chloroplastic;Protein EMBRYO DEFECTIVE 2261	AT3G49170	Q5G1T1	NP_190486.2	2.04224	6.64888e-05	RBPome quantitative	no	no	no	chloroplast [GO:0009507];zinc ion binding [GO:0008270];embryo development ending in seed dormancy [GO:0009793];RNA modification [GO:0009451]	PF14432;PF01535;PF13041
Glycine dehydrogenase (decarboxylating) 1, mitochondrial;Glycine cleavage system P protein 1;Glycine decarboxylase 1;Glycine decarboxylase P-protein 1) (AtGLDP1);Glycine dehydrogenase (aminomethyl-transferring) 1);Glycine cleavage system P protein;Glycine dehydrogenase (decarboxylating) 2, mitochondrial;Glycine cleavage system P protein 2;Glycine decarboxylase 2;Glycine decarboxylase P-protein 2 …	AT4G33010;AT2G26080	Q94B78;B3H5Y8;O80988	NP_195027.1;NP_001119106.1;NP_180178.1	2.8863	6.52654e-05	RBPome quantitative	no	no	no	apoplast [GO:0048046];chloroplast [GO:0009507];chloroplast envelope [GO:0009941];chloroplast stroma [GO:0009570];chloroplast thylakoid [GO:0009534];glycine cleavage complex [GO:0005960];mitochondrion [GO:0005739];glycine binding [GO:0016594];glycine dehydrogenase (decarboxylating) activity [GO:0004375];pyridoxal phosphate binding [GO:0030170];glycine catabolic process [GO:0006546];glycine decarbo…	PF02347
Translation initiation factor IF-1, chloroplastic	AT4G11175	O82499	NP_192856.1	2.43938	6.33763e-05	RBPome quantitative	no	no	no	chloroplast [GO:0009507];cytosol [GO:0005829];ribosome binding [GO:0043022];translation initiation factor activity [GO:0003743]	PF01176
Pyruvate kinase	AT3G52990;AT2G36580	A8MR07;Q94KE3;Q9SJQ0	NP_001078275.1;NP_566976.1;NP_565850.1	2.13439	6.31431e-05	RBPome quantitative	no	no	no	kinase activity [GO:0016301];magnesium ion binding [GO:0000287];potassium ion binding [GO:0030955];pyruvate kinase activity [GO:0004743];cytoplasm [GO:0005737];cytosol [GO:0005829];membrane [GO:0016020];cellular response to insulin stimulus [GO:0032869];glycolytic process [GO:0006096];response to cadmium ion [GO:0046686];plasma membrane [GO:0005886]	PF00224;PF02887
Magnesium-chelatase subunit chlH, chloroplast, putative / Mg-protoporphyrin IX chelatase, putative (CHLH);Protein CONDITIONAL CHLORINA;Protein GENOMES UNCOUPLED 5;Protein RAPID TRANSPIRATION IN DETACHED LEAVES 1	AT5G13630	A8MR05;Q9FNB0	NP_001078578.1;NP_196867.1	2.86416	6.12532e-05	RBPome quantitative	no	no	no	magnesium chelatase activity [GO:0016851];chlorophyll biosynthetic process [GO:0015995];chloroplast [GO:0009507];chloroplast inner membrane [GO:0009706];chloroplast stroma [GO:0009570];magnesium chelatase complex [GO:0010007];mitochondrion [GO:0005739];ATP binding [GO:0005524];photosynthesis [GO:0015979]	PF02514;PF11965
Evolutionarily conserved C-terminal region 7	AT1G48110	F4HWS5	NP_175245.1;NP_001117446.1	7.2082	6.09342e-05	RBPome quantitative	YES	no	no	mRNA binding [GO:0003729]	PF04146
CRM-domain containing factor CFM2, chloroplastic (AtCFM2)	AT3G01370	Q8L7C2	NP_186786.2	4.29409	5.78836e-05	RBPome semiquantitative	no	no	no	chloroplast [GO:0009507];chloroplast stroma [GO:0009570];plastid stroma [GO:0009532];RNA binding [GO:0003723];Group I intron splicing [GO:0000372];Group II intron splicing [GO:0000373];mRNA processing [GO:0006397]	PF01985
RNA methyltransferase family protein (RNA methyltransferase-like protein)	AT3G21300	Q9LU28	NP_188767.2	4.60399	5.17481e-05	RBPome quantitative	no	no	no	tRNA (m5U54) methyltransferase activity [GO:0030696];response to cold [GO:0009409]	PF05958
Multiple organellar RNA editing factor 8, chloroplastic/mitochondrial;RNA editing-interacting protein 1	AT3G15000	Q9LKA5	NP_566496.1	5.23827	5.05055e-05	RBPome quantitative	no	no	no	chloroplast [GO:0009507];mitochondrion [GO:0005739];cobalt ion binding [GO:0050897];protein dimerization activity [GO:0046983];protein homodimerization activity [GO:0042803];cytidine to uridine editing [GO:0016554];mitochondrial mRNA modification [GO:0080156];mRNA processing [GO:0006397];RNA modification [GO:0009451]	NA
60S ribosomal protein L6-1	AT1G18540	Q9FZ76	NP_173289.1	1.68049	4.83881e-05	RBPome quantitative	no	YES	YES	chloroplast [GO:0009507];cytosol [GO:0005829];cytosolic large ribosomal subunit [GO:0022625];cytosolic ribosome [GO:0022626];endoplasmic reticulum [GO:0005783];membrane [GO:0016020];plasma membrane [GO:0005886];plasmodesma [GO:0009506];RNA binding [GO:0003723];structural constituent of ribosome [GO:0003735];cytoplasmic translation [GO:0002181];response to cytokinin [GO:0009735];ribosomal large su…	PF01159;PF03868
Heat shock 70 kDa protein 3 (AtHSP70-3);Heat shock cognate protein 70-3 (AtHSC70-3)	AT3G09440	O65719	NP_187555.1;NP_001319510.1;NP_001319509.1;NP_001189847.1	4.96497	4.54762e-05	RBPome quantitative	no	no	no	apoplast [GO:0048046];cell wall [GO:0005618];chloroplast [GO:0009507];cytoplasm [GO:0005737];cytosol [GO:0005829];cytosolic ribosome [GO:0022626];Golgi apparatus [GO:0005794];nuclear matrix [GO:0016363];plasma membrane [GO:0005886];plasmodesma [GO:0009506];vacuolar membrane [GO:0005774];vacuole [GO:0005773];ATP binding [GO:0005524];ATPase activity [GO:0016887];ATPase activity, coupled [GO:0042623…	PF00012
Ribulose bisphosphate carboxylase small chain 1B, chloroplastic (RuBisCO small subunit 1B)	AT5G38430	P10796	NP_198659.1;NP_001318696.1	3.29198	4.09541e-05	RBPome quantitative	no	YES	no	apoplast [GO:0048046];chloroplast [GO:0009507];chloroplast envelope [GO:0009941];chloroplast membrane [GO:0031969];chloroplast stroma [GO:0009570];membrane [GO:0016020];thylakoid [GO:0009579];monooxygenase activity [GO:0004497];protein domain specific binding [GO:0019904];ribulose-bisphosphate carboxylase activity [GO:0016984];photorespiration [GO:0009853];reductive pentose-phosphate cycle [GO:00…	PF12338;PF00101
Zinc finger protein VAR3, chloroplastic;Organelle Zinc finger 1;Protein VARIEGATED 3	AT5G17790	Q8S9K3	NP_197281.1	3.45926	4.02435e-05	RBPome semiquantitative	no	no	no	chloroplast [GO:0009507];chloroplast stroma [GO:0009570];metal ion binding [GO:0046872];chloroplast mRNA modification [GO:1900871];chloroplast organization [GO:0009658];mRNA processing [GO:0006397]	PF00641
P-loop containing nucleoside triphosphate hydrolases superfamily protein;DEAD-box ATP-dependent RNA helicase 30	AT5G63120	A0A1P8BFB3;Q8W4R3	NP_001331873.1;NP_001331872.1;NP_001331871.1;NP_568964.1;NP_974985.1	4.36713	3.76412e-05	RBPome quantitative	YES	no	no	ATP binding [GO:0005524];helicase activity [GO:0004386];nucleic acid binding [GO:0003676];nucleus [GO:0005634];mRNA binding [GO:0003729];nuclear-transcribed mRNA catabolic process, nonsense-mediated decay [GO:0000184];rRNA processing [GO:0006364]	PF00270;PF00271
Pentatricopeptide repeat (PPR-like) superfamily protein	AT3G04760	A0A1I9LPC7;Q9SR00	NP_001326464.1;NP_566237.1	1.71494	3.75884e-05	RBPome quantitative	no	no	no	chloroplast [GO:0009507]	PF13041;;PF12854
Tetratricopeptide repeat (TPR)-like superfamily protein	AT2G35130	A0A1P8AXP9;O82178;F4IJS7	NP_001323666.1;NP_181058.1;NP_001189682.1	2.52424	3.71103e-05	RBPome semiquantitative	no	no	no	NA	PF13041;PF13812
GYF domain-containing protein	AT5G42950	Q9FMM3	NP_199109.1	3.5534	3.52825e-05	RBPome quantitative	YES	no	no	mRNA binding [GO:0003729];defense response to virus [GO:0051607];response to abscisic acid [GO:0009737]	PF02213
Photosystem I reaction center subunit II-2, chloroplastic;Photosystem I 20 kDa subunit 2 (PSI-D2)	AT1G03130	Q9SA56	NP_171812.1	3.57741	3.35347e-05	RBPome quantitative	no	YES	no	chloroplast [GO:0009507];chloroplast envelope [GO:0009941];chloroplast thylakoid [GO:0009534];chloroplast thylakoid membrane [GO:0009535];membrane [GO:0016020];photosystem I reaction center [GO:0009538];thylakoid [GO:0009579];protein domain specific binding [GO:0019904];photosynthesis [GO:0015979]	PF02531
CSC1-like protein ERD4;Hyperosmolality-gated Ca2+ permeable channel 3.1 (AtOSCA3.1);Protein EARLY-RESPONSIVE TO DEHYDRATION STRESS 4	AT1G30360	Q9C8G5	NP_564354.1	3.80686	3.21001e-05	RBPome quantitative	no	no	no	chloroplast [GO:0009507];chloroplast envelope [GO:0009941];integral component of membrane [GO:0016021];membrane [GO:0016020];plasma membrane [GO:0005886];plasmodesma [GO:0009506];vacuolar membrane [GO:0005774];vacuole [GO:0005773];calcium activated cation channel activity [GO:0005227]	PF14703;PF02714;PF13967
Dehydrin HIRD11;Histidine-rich dehydrin of 11 kDa (AtHIRD11);Protein SRC1 homolog	AT1G54410	Q9SLJ2	NP_175843.1	1.92582	2.95657e-05	RBPome quantitative	no	no	no	chloroplast [GO:0009507];cytoplasm [GO:0005737];cytosol [GO:0005829];nucleus [GO:0005634];cobalt ion binding [GO:0050897];copper ion binding [GO:0005507];nickel cation binding [GO:0016151];zinc ion binding [GO:0008270];negative regulation of hydrogen peroxide biosynthetic process [GO:0010730]	NA
Photosystem I reaction center subunit XI, chloroplastic (PSI-L);PSI subunit V	AT4G12800	Q9SUI4;A0A1P8B6D0	NP_193016.1;NP_001328992.1	4.4356	2.94849e-05	RBPome quantitative	no	YES	no	chloroplast [GO:0009507];chloroplast envelope [GO:0009941];chloroplast membrane [GO:0031969];chloroplast thylakoid [GO:0009534];chloroplast thylakoid membrane [GO:0009535];integral component of membrane [GO:0016021];membrane [GO:0016020];photosystem I reaction center [GO:0009538];plastoglobule [GO:0010287];thylakoid [GO:0009579];protein domain specific binding [GO:0019904];photosynthesis [GO:0015…	PF02605
DExH-box ATP-dependent RNA helicase DExH15 chloroplastic;ATP-dependent RNA helicase ISE2;Protein EMBRYO DEFECTIVE 25;Protein INCREASED SIZE EXCLUSION LIMIT 2;Protein PIGMENT DEFECTIVE 317	AT1G70070	B9DFG3	NP_177164.1	4.77547	2.94733e-05	RBPome quantitative	no	no	no	chloroplast [GO:0009507];chloroplast stroma [GO:0009570];cytoplasmic stress granule [GO:0010494];ATP binding [GO:0005524];RNA binding [GO:0003723];RNA helicase activity [GO:0003724];embryo development ending in seed dormancy [GO:0009793];gene silencing by RNA [GO:0031047];Group II intron splicing [GO:0000373];mRNA processing [GO:0006397];plasmodesmata-mediated intercellular transport [GO:0010497]…	PF00270;PF08148
Pentatricopeptide repeat-containing protein, chloroplastic	AT4G30825	O65567	NP_567856.1	3.24721	2.94733e-05	RBPome quantitative	no	no	no	chloroplast [GO:0009507];transcription factor TFIIH holo complex [GO:0005675];regulation of cyclin-dependent protein serine/threonine kinase activity [GO:0000079];regulation of transcription by RNA polymerase II [GO:0006357]	PF01535;PF13041;PF13812
DNA topoisomerase, type IA, core	AT4G31210	A0A1P8B5K1;F4JRX3;A0A1P8B5I9	NP_001328735.1;NP_194849.3;NP_001328734.1	1.83953	2.94555e-05	RBPome quantitative	no	no	no	chromosome [GO:0005694];DNA binding [GO:0003677];DNA topoisomerase type I activity [GO:0003917];DNA topological change [GO:0006265]	PF01131;PF01751;PF13368;PF01396
Photosystem II protein D1 (PSII D1 protein);Photosystem II Q(B) protein	ATCG00020	P83755	NP_051039.1	3.16181	2.94473e-05	RBPome quantitative	no	YES	no	chloroplast [GO:0009507];chloroplast thylakoid [GO:0009534];chloroplast thylakoid membrane [GO:0009535];integral component of membrane [GO:0016021];membrane [GO:0016020];photosystem II [GO:0009523];plastoglobule [GO:0010287];thylakoid [GO:0009579];chlorophyll binding [GO:0016168];electron transporter, transferring electrons within the cyclic electron transport pathway of photosynthesis activity […	PF00124
Calvin cycle protein CP12-1, chloroplastic	AT2G47400	O22914	NP_566100.2	2.05114	2.66298e-05	RBPome semiquantitative	no	no	no	chloroplast [GO:0009507];chloroplast envelope [GO:0009941];chloroplast stroma [GO:0009570];protein-containing complex [GO:0032991];copper ion binding [GO:0005507];nickel cation binding [GO:0016151];negative regulation of reductive pentose-phosphate cycle [GO:0080153];reductive pentose-phosphate cycle [GO:0019253];response to sucrose [GO:0009744]	PF02672
Translin family protein	AT2G37020	F4IPY6;A0A178W0K0;F4IPY5	NP_565857.2;NP_001324499.1;NP_001318369.1	3.28633	2.61168e-05	RBPome semiquantitative	no	no	no	RNA binding [GO:0003723];sequence-specific DNA binding [GO:0043565];single-stranded DNA binding [GO:0003697];RNA metabolic process [GO:0016070];chloroplast [GO:0009507];chloroplast stroma [GO:0009570];cytosol [GO:0005829]	PF01997
Photosystem II CP43 reaction center protein (PSII 43 kDa protein)	ATCG00280	P56778	NP_051055.1	2.21482	2.39642e-05	RBPome quantitative	no	YES	no	chloroplast [GO:0009507];chloroplast stromal thylakoid [GO:0009533];chloroplast thylakoid [GO:0009534];chloroplast thylakoid membrane [GO:0009535];integral component of membrane [GO:0016021];membrane [GO:0016020];photosystem II reaction center [GO:0009539];plastoglobule [GO:0010287];thylakoid [GO:0009579];chlorophyll binding [GO:0016168];electron transporter, transferring electrons within the cyc…	PF00421
Photosystem I P700 chlorophyll a apoprotein A1 (PSI-A) (PsaA)	ATCG00350	P56766	NP_051059.1	3.2703	2.37399e-05	RBPome quantitative	no	YES	no	chloroplast [GO:0009507];chloroplast envelope [GO:0009941];chloroplast thylakoid [GO:0009534];chloroplast thylakoid membrane [GO:0009535];integral component of membrane [GO:0016021];membrane [GO:0016020];photosystem I [GO:0009522];plastoglobule [GO:0010287];thylakoid [GO:0009579];4 iron, 4 sulfur cluster binding [GO:0051539];chlorophyll binding [GO:0016168];electron transfer activity [GO:0009055]…	PF00223
Ribosomal protein L23AB;60S ribosomal protein L23a-2;60S ribosomal protein L23a-1 (AtRPL23A-1)	AT3G55280;AT2G39460	A8MS83;Q9M3C3;Q8LD46	NP_001078294.1;NP_191088.1;NP_181478.1;NP_001154565.1;NP_001078293.1	2.27283	2.15624e-05	RBPome quantitative	no	YES	YES	ribosome [GO:0005840];structural constituent of ribosome [GO:0003735];translation [GO:0006412];cytosolic large ribosomal subunit [GO:0022625];cytosolic ribosome [GO:0022626];membrane [GO:0016020];polysomal ribosome [GO:0042788];rRNA binding [GO:0019843];response to cold [GO:0009409];response to high light intensity [GO:0009644];response to oxidative stress [GO:0006979];ribosomal large subunit ass…	PF00276;PF03939
Pentatricopeptide repeat-containing protein;CBS domain-containing protein CBSPPR1	AT5G10690	Q8VYD6	NP_568233.1;NP_001332464.1	5.38407	2.02025e-05	RBPome quantitative	no	no	no	cytosol [GO:0005829]	PF01535;PF13041
Photosystem I reaction center subunit III, chloroplastic;Light-harvesting complex I 17 kDa protein (PSI-F)	AT1G31330	Q9SHE8	NP_174418.1	5.24999	2.0142e-05	RBPome quantitative	no	YES	no	chloroplast [GO:0009507];chloroplast envelope [GO:0009941];chloroplast thylakoid [GO:0009534];chloroplast thylakoid membrane [GO:0009535];integral component of membrane [GO:0016021];membrane [GO:0016020];photosystem I reaction center [GO:0009538];plastoglobule [GO:0010287];thylakoid [GO:0009579];protein domain specific binding [GO:0019904];photosynthesis [GO:0015979]	PF02507
40S ribosomal protein S19, mitochondrial	AT5G47320	P39697	NP_568681.1	3.80752	2.00072e-05	RBPome semiquantitative	no	no	no	mitochondrial small ribosomal subunit [GO:0005763];RNA binding [GO:0003723];structural constituent of ribosome [GO:0003735];ribosomal small subunit assembly [GO:0000028];translation [GO:0006412]	PF00203;PF00076
Ribonuclease J (RNase J);Protein EMBRYO DEFECTIVE 2746	AT5G63420	Q84W56	NP_201147.2	2.28273	1.97849e-05	RBPome quantitative	no	no	no	chloroplast [GO:0009507];5'-3' exonuclease activity [GO:0008409];endonuclease activity [GO:0004519];metal ion binding [GO:0046872];RNA binding [GO:0003723];auxin transport [GO:0060918];auxin-activated signaling pathway [GO:0009734];chloroplast organization [GO:0009658];embryo development ending in seed dormancy [GO:0009793];longitudinal axis specification [GO:0009942];response to light stimulus […	PF12706;PF07521
Protein SLOW WALKER 1;Protein EMBRYO SAC DEVELOPMENT ARREST 13;Protein EMBRYO SAC DEVELOPMENT ARREST 19	AT2G47990	O82266	NP_182320.1	4.43849	1.95347e-05	RBPome quantitative	no	no	no	Cul4-RING E3 ubiquitin ligase complex [GO:0080008];nucleolus [GO:0005730];cell cycle [GO:0007049];cell division [GO:0051301];embryo sac development [GO:0009553];megagametogenesis [GO:0009561];positive regulation of transcription by RNA polymerase I [GO:0045943];rRNA processing [GO:0006364]	PF09384;PF00400
ATP synthase epsilon chain, chloroplastic;ATP synthase F1 sector epsilon subunit;F-ATPase epsilon subunit	ATCG00470	P09468	NP_051065.1	4.36858	1.95292e-05	RBPome quantitative	no	no	no	chloroplast [GO:0009507];chloroplast envelope [GO:0009941];chloroplast thylakoid [GO:0009534];chloroplast thylakoid membrane [GO:0009535];proton-transporting ATP synthase complex, catalytic core F(1) [GO:0045261];thylakoid [GO:0009579];ATP binding [GO:0005524];proton-transporting ATP synthase activity, rotational mechanism [GO:0046933];ATP synthesis coupled proton transport [GO:0015986]	PF00401;PF02823
60S ribosomal protein L9-1;60S ribosomal protein L9-2	AT1G33120;AT1G33140;AT4G10450	P49209;Q9SZX9	NP_564418.1;NP_564417.1;NP_192783.1	3.00127	1.87134e-05	RBPome quantitative	no	YES	YES	chloroplast [GO:0009507];chloroplast envelope [GO:0009941];cytosol [GO:0005829];cytosolic large ribosomal subunit [GO:0022625];cytosolic ribosome [GO:0022626];membrane [GO:0016020];nucleolus [GO:0005730];plasma membrane [GO:0005886];plasmodesma [GO:0009506];vacuolar membrane [GO:0005774];vacuole [GO:0005773];rRNA binding [GO:0019843];structural constituent of ribosome [GO:0003735];adaxial/abaxial…	PF00347
Pentatricopeptide repeat-containing protein, chloroplastic	AT4G25270	Q9SB36	NP_194257.1	1.83304	1.7565e-05	RBPome semiquantitative	no	no	no	chloroplast [GO:0009507];RNA modification [GO:0009451];RNA splicing [GO:0008380]	PF01535;PF13041;PF13812
Transmembrane protein	AT4G14301;AT3G23450	F4JUP8;A0A1I9LMI8;A0A1I9LMI7;Q9LW52	NP_001154231.1;NP_001325868.1;NP_001325867.1;NP_001325866.1;NP_188987.1	3.38693	1.71483e-05	RBPome quantitative	no	no	no	integral component of membrane [GO:0016021];mRNA binding [GO:0003729]	NA
Ribulose bisphosphate carboxylase small chain 2B, chloroplastic;Ribulose bisphosphate carboxylase small chain 3B, chloroplastic	AT5G38420;AT5G38410	P10797;P10798;B3H5S2;F4KA76	NP_198658.1;NP_198657.1;NP_001119331.1;NP_001031981.1	2.9612	1.58973e-05	RBPome quantitative	no	YES	YES	apoplast [GO:0048046];chloroplast [GO:0009507];chloroplast envelope [GO:0009941];chloroplast stroma [GO:0009570];cytosolic ribosome [GO:0022626];membrane [GO:0016020];thylakoid [GO:0009579];monooxygenase activity [GO:0004497];protein domain specific binding [GO:0019904];ribulose-bisphosphate carboxylase activity [GO:0016984];photorespiration [GO:0009853];reductive pentose-phosphate cycle [GO:0019…	PF12338;PF00101
ATP synthase beta chain (Subunit II));ATPase, F0 complex, subunit B/B', bacterial/chloroplast;H+-transporting ATP synthase chain 9-like protein	AT4G32260	Q42139	NP_194953.1	4.09297	1.58591e-05	RBPome quantitative	no	no	no	chloroplast [GO:0009507];chloroplast envelope [GO:0009941];chloroplast thylakoid [GO:0009534];chloroplast thylakoid membrane [GO:0009535];integral component of membrane [GO:0016021];membrane [GO:0016020];proton-transporting ATP synthase complex, coupling factor F(o) [GO:0045263];thylakoid [GO:0009579];hydrolase activity [GO:0016787];protein domain specific binding [GO:0019904];proton transmembran…	PF00430
Lipoxygenase 2, chloroplastic (AtLOX2);Lipoxygenase	AT3G45140	P38418;A0A1I9LPH1	NP_566875.1;NP_001326504.1	2.20885	1.56802e-05	RBPome quantitative	no	YES	no	chloroplast [GO:0009507];chloroplast envelope [GO:0009941];chloroplast stroma [GO:0009570];chloroplast thylakoid membrane [GO:0009535];cytoplasm [GO:0005737];linoleate 13S-lipoxygenase activity [GO:0016165];metal ion binding [GO:0046872];green leaf volatile biosynthetic process [GO:0010597];jasmonic acid biosynthetic process [GO:0009695];lipid oxidation [GO:0034440];oxylipin biosynthetic process …	PF00305;PF01477
Defensin-like protein 266	AT1G65352	Q2V4F0	NP_001031237.1	2.40236	1.56674e-05	RBPome semiquantitative	no	no	no	extracellular region [GO:0005576];defense response to fungus [GO:0050832];killing of cells of other organism [GO:0031640]	NA
Chlorophyll a-b binding protein CP26, chloroplastic (LHCB5);Light-harvesting complex II protein 5 (LHCIIc)	AT4G10340	Q9XF89	NP_192772.1	3.31201	1.5042e-05	RBPome quantitative	no	YES	YES	chloroplast [GO:0009507];chloroplast thylakoid [GO:0009534];chloroplast thylakoid membrane [GO:0009535];integral component of membrane [GO:0016021];membrane [GO:0016020];photosystem I [GO:0009522];photosystem II antenna complex [GO:0009783];plastoglobule [GO:0010287];PSII associated light-harvesting complex II [GO:0009517];thylakoid [GO:0009579];thylakoid membrane [GO:0042651];chlorophyll binding…	PF00504
RNA-binding (RRM/RBD/RNP motifs) family protein;RNA recognition motif-containing protein SEB-4	AT1G78260	Q0WR30;Q8LF90	NP_974169.1;NP_565175.1	1.87017	1.44447e-05	RBPome semiquantitative	YES	no	no	integral component of membrane [GO:0016021];mRNA binding [GO:0003729];germ cell development [GO:0007281];ribonucleoprotein complex [GO:1990904];RNA binding [GO:0003723];mRNA processing [GO:0006397]	PF00076
Transcription factor Pur-alpha 1;Purine-rich single-stranded DNA-binding protein alpha 1	AT2G32080;AT2G32080	Q9SKZ1	NP_565736.1	3.34486	1.39711e-05	RBPome semiquantitative	no	no	no	cytoplasm [GO:0005737];nucleus [GO:0005634];DNA-binding transcription repressor activity, RNA polymerase II-specific [GO:0001227];double-stranded DNA binding [GO:0003690];mRNA binding [GO:0003729];purine-rich negative regulatory element binding [GO:0032422];RNA polymerase II regulatory region sequence-specific DNA binding [GO:0000977];sequence-specific DNA binding [GO:0043565];response to cadmium…	PF04845
50S ribosomal protein L28, chloroplastic (CL28)	AT2G33450	O22795	NP_565765.1	2.17904	1.35058e-05	RBPome quantitative	no	no	no	chloroplast [GO:0009507];chloroplast envelope [GO:0009941];chloroplast stroma [GO:0009570];cytosolic large ribosomal subunit [GO:0022625];membrane [GO:0016020];structural constituent of ribosome [GO:0003735];translation [GO:0006412]	PF00830
Chlorophyll a-b binding protein, chloroplastic	AT1G15820	Q9LMQ2	NP_173034.1	4.0128	1.32529e-05	RBPome quantitative	no	no	no	chloroplast [GO:0009507];chloroplast envelope [GO:0009941];chloroplast thylakoid [GO:0009534];chloroplast thylakoid membrane [GO:0009535];integral component of membrane [GO:0016021];membrane [GO:0016020];photosystem I [GO:0009522];photosystem II antenna complex [GO:0009783];plastoglobule [GO:0010287];thylakoid [GO:0009579];chlorophyll binding [GO:0016168];protein domain specific binding [GO:00199…	PF00504
40S ribosomal protein S14-2	AT3G11510	Q9CAX6	NP_187758.1	7.22489	1.32115e-05	RBPome quantitative	no	no	no	cytosolic ribosome [GO:0022626];cytosolic small ribosomal subunit [GO:0022627];nucleolus [GO:0005730];polysomal ribosome [GO:0042788];mRNA 5'-UTR binding [GO:0048027];mRNA binding [GO:0003729];small ribosomal subunit rRNA binding [GO:0070181];structural constituent of ribosome [GO:0003735];maturation of SSU-rRNA from tricistronic rRNA transcript (SSU-rRNA, 5.8S rRNA, LSU-rRNA) [GO:0000462];riboso…	PF00411
Putative endonuclease or glycosyl hydrolase	AT3G62200	Q9M1Q4	NP_191779.1	2.52464	1.32115e-05	RBPome quantitative	no	no	no	peroxisome [GO:0005777];endonuclease activity [GO:0004519];regulation of gene expression [GO:0010468]	PF01936;PF14418
30S ribosomal protein S31, chloroplastic;Plastid-specific 30S ribosomal protein 4 (PSRP-4)	AT2G38140	O80439	NP_181349.1	6.31685	1.30866e-05	RBPome quantitative	no	no	no	chloroplast [GO:0009507];chloroplast envelope [GO:0009941];chloroplast stroma [GO:0009570];plastid [GO:0009536];ribosome [GO:0005840];plastid translation [GO:0032544]	PF17067
Photosystem II CP47 reaction center protein (PSII 47 kDa protein)	ATCG00680	P56777	NP_051084.1	3.89164	1.30754e-05	RBPome quantitative	no	YES	no	chloroplast [GO:0009507];chloroplast thylakoid [GO:0009534];chloroplast thylakoid membrane [GO:0009535];integral component of membrane [GO:0016021];membrane [GO:0016020];photosystem II [GO:0009523];plastoglobule [GO:0010287];thylakoid [GO:0009579];chlorophyll binding [GO:0016168];electron transporter, transferring electrons within the cyclic electron transport pathway of photosynthesis activity […	PF00421
Malate dehydrogenase 1, cytoplasmic (cNAD-MDH1)	AT1G04410	P93819	NP_171936.1	2.63237	1.28385e-05	RBPome quantitative	no	no	YES	apoplast [GO:0048046];chloroplast [GO:0009507];chloroplast stroma [GO:0009570];membrane [GO:0016020];nucleus [GO:0005634];plasma membrane [GO:0005886];plasmodesma [GO:0009506];vacuolar membrane [GO:0005774];vacuole [GO:0005773];L-malate dehydrogenase activity [GO:0030060];carbohydrate metabolic process [GO:0005975];malate metabolic process [GO:0006108];NADH metabolic process [GO:0006734];oxaloace…	PF02866;PF00056
Rubredoxin family protein	AT5G17170	A8MSF2;Q9FFJ2	NP_001078598.1;NP_568342.1	2.8541	1.24149e-05	RBPome semiquantitative	no	no	no	chloroplast [GO:0009507];chloroplast envelope [GO:0	NA
ADP,ATP carrier protein 1, mitochondrial;ADP/ATP translocase 1;Adenine nucleotide translocator 1 (ANT 1)	AT3G08580	P31167	NP_850541.1;NP_187470.1	3.40303	1.22658e-05	RBPome quantitative	no	no	no	cell wall [GO:0005618];chloroplast [GO:0009507];chloroplast envelope [GO:0009941];integral component of membrane [GO:0016021];membrane [GO:0016020];mitochondrial envelope [GO:0005740];mitochondrial inner membrane [GO:0005743];mitochondrion [GO:0005739];nucleolus [GO:0005730];plasma membrane [GO:0005886];vacuolar membrane [GO:0005774];vacuole [GO:0005773];ATP:ADP antiporter activity [GO:0005471];c…	PF00153
Chloroplastic group IIA intron splicing facilitator CRS2-associated factor 2	AT1G23400	Q9LDA9	NP_173754.2	2.23677	1.20092e-05	RBPome semiquantitative	no	no	no	chloroplast stroma [GO:0009570];RNA binding [GO:0003723];Group II intron splicing [GO:0000373];mRNA processing [GO:0006397]	PF01985
Pentatricopeptide repeat-containing protein, chloroplastic	AT5G13270	Q9LYU9	NP_196831.1	3.18866	1.19434e-05	RBPome quantitative	no	no	no	chloroplast [GO:0009507];zinc ion binding [GO:0008270];RNA modification [GO:0009451]	PF14432;PF01535;PF13041
60S ribosomal protein L17-2;Ribosomal protein L22p/L17e family protein	AT1G67430	P51413;F4HRW5	NP_176910.1;NP_001185343.1	2.73498	1.17132e-05	RBPome quantitative	no	no	no	cytosolic large ribosomal subunit [GO:0022625];cytosolic ribosome [GO:0022626];membrane [GO:0016020];nucleolus [GO:0005730];plasmodesma [GO:0009506];polysomal ribosome [GO:0042788];vacuole [GO:0005773];structural constituent of ribosome [GO:0003735];cytoplasmic translation [GO:0002181];large ribosomal subunit [GO:0015934];translation [GO:0006412]	PF00237
RNA-binding (RRM/RBD/RNP motifs) family protein	AT5G47620	Q8VZ63;F4JYK6;F4JYK7	NP_851149.1;NP_568685.1;NP_001330287.1;NP_001190485.1;NP_974899.2	4.20406	1.15777e-05	RBPome semiquantitative	no	no	no	RNA binding [GO:0003723];ribonucleoprotein complex [GO:1990904];mRNA binding [GO:0003729]	PF00076
Pentatricopeptide repeat-containing protein	AT3G29230	Q9LS72	NP_189568.1	4.62117	1.15084e-05	RBPome semiquantitative	no	no	no	RNA modification [GO:0009451]	PF01535;PF13041
Pseudouridine synthase family protein;Putative ribosomal large subunit pseudouridine synthase SVR1, chloroplastic;Protein PIGMENT DEFECTIVE 328;Protein SUPPRESSOR OF VARIEGATION 1	AT2G39140;AT2G39150	A0A1P8AXV3;Q8L960	NP_001323702.1;NP_181447.2	2.57779	1.12057e-05	RBPome semiquantitative	no	no	no	pseudouridine synthase activity [GO:0009982];RNA binding [GO:0003723];pseudouridine synthesis [GO:0001522];amyloplast [GO:0009501];chloroplast [GO:0009507];maturation of LSU-rRNA from tetracistronic rRNA transcript (SSU-rRNA, LSU-rRNA, 4.5S-rRNA, 5S-rRNA) [GO:0000488];maturation of SSU-rRNA from tetracistronic rRNA transcript (SSU-rRNA, LSU-rRNA, 4.5S-rRNA, 5S-rRNA) [GO:0000489];plastid translati…	PF00849;PF01479
CTC-interacting domain 12;Polyadenylate-binding protein-interacting protein 12;RNA-binding protein 37 (AtRBP37)	AT4G10610	F4JME0;Q9S7N9	NP_001031614.1;NP_192799.1	5.0881	1.03092e-05	RBPome quantitative	no	no	no	RNA binding [GO:0003723];nucleus [GO:0005634];nucleotide binding [GO:0000166]	PF07145;PF00076
La-related protein 1C (AtLARP1c)	AT4G35890	Q94K80	NP_567991.1	3.9069	9.65594e-06	RBPome semiquantitative	YES	no	no	cytoplasm [GO:0005737];polysome [GO:0005844];mRNA binding [GO:0003729];abscisic acid-activated signaling pathway [GO:0009738];leaf senescence [GO:0010150];response to abscisic acid [GO:0009737];response to jasmonic acid [GO:0009753];response to salicylic acid [GO:0009751]	PF05383
High chlorophyll fluorescence phenotype 173	AT1G16720	Q8W4D6;A0A1P8AWY1;A0A1P8AWU9	NP_173116.1;NP_001323376.1;NP_001323375.1	8.82445	9.47916e-06	RBPome quantitative	no	no	no	chloroplast [GO:0009507];chloroplast envelope [GO:0009941];chloroplast stroma [GO:0009570];translational initiation [GO:0006413]	PF08547;PF13460
Trigger factor-like protein TIG, Chloroplastic;Immunophilin TIG;Peptidyl-prolyl cis-trans isomerase TIG (PPIase TIG)	AT5G55220	Q8S9L5	NP_200333.2	2.19759	9.32477e-06	RBPome quantitative	no	no	no	chloroplast [GO:0009507];chloroplast envelope [GO:0009941];chloroplast stroma [GO:0009570];peptidyl-prolyl cis-trans isomerase activity [GO:0003755];protein folding chaperone [GO:0044183];ribosome binding [GO:0043022];'de novo' cotranslational protein folding [GO:0051083];chaperone-mediated protein folding [GO:0061077];protein transport [GO:0015031];protein unfolding [GO:0043335]	PF05698;PF05697
Chaperone protein ClpC1, chloroplastic;ATP-dependent Clp protease ATP-binding subunit ClpC homolog 1;Casein lytic proteinase C1;Protein DE-REGULATED CAO ACCUMULATION 1;Protein IRON-RESCUED MUTANT 1	AT5G50920	Q9FI56	NP_568746.1	2.23718	9.10312e-06	RBPome quantitative	no	no	YES	cell wall [GO:0005618];chloroplast [GO:0009507];chloroplast envelope [GO:0009941];chloroplast inner membrane [GO:0009706];chloroplast stroma [GO:0009570];chloroplast thylakoid membrane [GO:0009535];mitochondrion [GO:0005739];plastid [GO:0009536];plastid stroma [GO:0009532];Tic complex [GO:0031897];ATP binding [GO:0005524];ATP-dependent peptidase activity [GO:0004176];chloroplast organization [GO:…	PF00004;PF07724;PF17871;PF02861;PF10431
Pentatricopeptide repeat-containing protein;Tetratricopeptide repeat (TPR)-like superfamily protein	AT3G59040	Q9LYT2;F4J741	NP_191463.2;NP_974457.1	2.20726	9.05503e-06	RBPome quantitative	no	no	no	NA	PF01535;PF13041;PF13812
Serine/arginine-rich SC35-like splicing factor SCL30A (AtSCL30A);SC35-like splicing factor 30A;Serine/arginine-rich splicing factor 30A	AT3G13570	Q9LHP2	NP_187966.1	5.28281	8.90041e-06	RBPome quantitative	no	no	no	cytosol [GO:0005829];nuclear speck [GO:0016607];nucleus [GO:0005634];spliceosomal complex [GO:0005681];mRNA binding [GO:0003729];RNA binding [GO:0003723];mRNA 5'-splice site recognition [GO:0000395];mRNA cis splicing, via spliceosome [GO:0045292];mRNA splicing, via spliceosome [GO:0000398];regulation of alternative mRNA splicing, via spliceosome [GO:0000381];RNA splicing [GO:0008380]	PF00076
50S ribosomal protein L4;Ribosomal protein L4/L1 family	AT2G20060	Q8VY61	NP_565463.1	3.33485	8.76983e-06	RBPome quantitative	no	no	no	ribosome [GO:0005840];structural constituent of ribosome [GO:0003735];translation [GO:0006412]	PF00573
30S ribosomal protein S3, chloroplastic	ATCG00800	P56798	NP_051096.1	3.98704	8.7449e-06	RBPome quantitative	no	YES	no	chloroplast [GO:0009507];chloroplast envelope [GO:0009941];chloroplast nucleoid [GO:0042644];chloroplast stroma [GO:0009570];cytosolic small ribosomal subunit [GO:0022627];membrane [GO:0016020];rRNA binding [GO:0019843];structural constituent of ribosome [GO:0003735];translation [GO:0006412]	PF00189
Ribulose bisphosphate carboxylase small chain 1A, chloroplastic (RuBisCO small subunit 1A)	AT1G67090	P10795	NP_176880.1	2.77508	8.54305e-06	RBPome quantitative	no	YES	YES	apoplast [GO:0048046];chloroplast [GO:0009507];chloroplast envelope [GO:0009941];chloroplast membrane [GO:0031969];chloroplast stroma [GO:0009570];chloroplast thylakoid membrane [GO:0009535];cytosolic ribosome [GO:0022626];membrane [GO:0016020];thylakoid [GO:0009579];thylakoid lumen [GO:0031977];copper ion binding [GO:0005507];monooxygenase activity [GO:0004497];ribulose-bisphosphate carboxylase …	PF12338;PF00101
Hypersensitive to high light 1, chloroplastic (HHL1)	AT1G67700	Q8LDL0	NP_001185346.1;NP_850972.1;NP_001319335.1;NP_564903.3;NP_001319336.1	1.77701	8.54305e-06	RBPome quantitative	no	no	YES	chloroplast [GO:0009507];chloroplast envelope [GO:0009941];chloroplast thylakoid [GO:0009534];chloroplast thylakoid membrane [GO:0009535];integral component of membrane [GO:0016021]	NA
ABC transporter F family member 5 (AtABCF5);GCN20-type ATP-binding cassette protein GCN5;ABC transporter F family member 2 (AtABCF2);GCN20-type ATP-binding cassette protein GCN2	AT5G64840;AT5G09930	Q9LV93;Q9FIB4	NP_201289.1;NP_196555.2	4.04976	8.54305e-06	RBPome semiquantitative	no	no	no	ATP binding [GO:0005524];ATPase activity [GO:0016887];response to nematode [GO:0009624]	PF00005;PF12848
Pumilio homolog 6, chloroplastic(AtPUM6)	AT4G25880	Q9C5E7	NP_567733.1;NP_001329828.1;NP_001329827.1;NP_974618.2;NP_001031720.1	2.35661	8.4976e-06	RBPome quantitative	YES	no	no	chloroplast [GO:0009507];mRNA binding [GO:0003729];regulation of translation [GO:0006417]	PF00806
Protein DCL homolog, chloroplastic (AtDCL)	AT1G45230	Q9C642;F4HRD2	NP_683398.1;NP_001031151.1	3.66787	7.70872e-06	RBPome quantitative	no	no	no	chloroplast [GO:0009507];chloroplast organization [GO:0009658];chloroplast rRNA processing [GO:1901259]	NA
Tubulin beta-4 chain (Beta-4-tubulin);Tubulin beta-9 chain (Beta-9-tubulin);Tubulin beta-8 chain (Beta-8-tubulin);Tubulin beta-7 chain (Beta-7-tubulin);Tubulin beta-3 chain;Tubulin beta-2 chain;Tubulin beta-1 chain (Beta-1-tubulin);Tubulin beta-5 chain (Beta-5-tubulin);Tubulin beta-6 chain (Beta-6-tubulin)	AT5G44340;AT4G20890;AT5G23860;AT2G29550;AT5G62700;AT5G62690;AT1G75780;AT1G20010;AT5G12250	P24636;P29517;P29516;P29515;Q9ASR0;Q56YW9;P12411;P29513;P29514	NP_199247.1;NP_193821.1;NP_568437.1;NP_180515.1;NP_001190373.1;NP_568960.1;NP_568959.1;NP_177706.1;NP_564101.1;NP_196786.1	2.91	7.13256e-06	RBPome quantitative	YES	no	no	apoplast [GO:0048046];cell wall [GO:0005618];chloroplast stroma [GO:0009570];cytoplasm [GO:0005737];cytosol [GO:0005829];Golgi apparatus [GO:0005794];microtubule [GO:0005874];plasma membrane [GO:0005886];plasmodesma [GO:0009506];tubulin complex [GO:0045298];GTP binding [GO:0005525];GTPase activity [GO:0003924];structural constituent of cytoskeleton [GO:0005200];microtubule cytoskeleton organizati…	PF00091;PF03953
Pentatricopeptide (PPR) repeat-containing protein, chloroplastic;Protein EMBRYO DEFECTIVE 2279	AT1G30610	F4I6D9;Q9SA76	NP_001185117.1;NP_174349.1	3.58923	7.01216e-06	RBPome quantitative	no	no	no	chloroplast [GO:0009507];chloroplast mRNA processing [GO:0010239];chloroplast organization [GO:0009658];embryo development ending in seed dormancy [GO:0009793]	PF01535;PF13041;PF13812
Chlorophyll a-b binding protein CP29.1, chloroplastic (LHCB4.1;LHCII protein 4.1)	AT5G01530	Q07473	NP_195773.1	4.33569	7.01216e-06	RBPome quantitative	no	YES	no	chloroplast [GO:0009507];chloroplast envelope [GO:0009941];chloroplast thylakoid [GO:0009534];chloroplast thylakoid membrane [GO:0009535];integral component of membrane [GO:0016021];membrane [GO:0016020];photosystem I [GO:0009522];photosystem II [GO:0009523];plastoglobule [GO:0010287];thylakoid [GO:0009579];chlorophyll binding [GO:0016168];metal ion binding [GO:0046872];protein domain specific bi…	PF00504
Single-stranded DNA-binding protein WHY2, mitochondrial (AtWHY2)	AT1G71260	Q8VYF7	NP_177282.2	4.46616	6.87575e-06	RBPome quantitative	YES	no	no	mitochondrion [GO:0005739];DNA binding [GO:0003677];mRNA binding [GO:0003729];single-stranded DNA binding [GO:0003697];defense response [GO:0006952];DNA repair [GO:0006281];regulation of transcription, DNA-templated [GO:0006355]	PF08536
40S ribosomal protein S30	AT2G19750;AT4G29390;AT5G56670	P49689	NP_565458.1;NP_200478.1;NP_194668.1	5.97431	6.85318e-06	RBPome quantitative	no	no	YES	cytosolic small ribosomal subunit [GO:0022627];nucleolus [GO:0005730];structural constituent of ribosome [GO:0003735];translation [GO:0006412]	PF04758
Chlorophyll a-b binding protein 2.2, chloroplastic;Photosystem II light harvesting complex gene 2.2;Protein LIGHT-HARVESTING CHLOROPHYLL B-BINDING 2.2	AT2G05070;AT3G27690	Q9S7J7;A0A1I9LMB4	NP_178582.1;NP_001325794.1	4.48779	6.645e-06	RBPome quantitative	no	no	no	chloroplast [GO:0009507];chloroplast envelope [GO:0009941];chloroplast thylakoid [GO:0009534];chloroplast thylakoid membrane [GO:0009535];integral component of membrane [GO:0016021];photosystem I [GO:0009522];photosystem II [GO:0009523];plastoglobule [GO:0010287];PSII associated light-harvesting complex II [GO:0009517];thylakoid [GO:0009579];vacuolar membrane [GO:0005774];chlorophyll binding [GO:…	PF00504
Ferredoxin-dependent glutamate synthase 1, chloroplastic/mitochondrial (Fd-GOGAT 1)	AT5G04140	Q9ZNZ7	NP_568134.1;NP_850763.1	3.41225	6.645e-06	RBPome quantitative	no	no	YES	apoplast [GO:0048046];chloroplast [GO:0009507];chloroplast envelope [GO:0009941];chloroplast stroma [GO:0009570];membrane [GO:0016020];mitochondrial matrix [GO:0005759];mitochondrion [GO:0005739];3 iron, 4 sulfur cluster binding [GO:0051538];glutamate synthase (ferredoxin) activity [GO:0016041];metal ion binding [GO:0046872];ammonia assimilation cycle [GO:0019676];glutamate biosynthetic process […	PF00310;PF04898;PF01645;PF01493
30S ribosomal protein S14, chloroplastic	ATCG00330	P56804	NP_051057.1	3.15255	6.63136e-06	RBPome quantitative	no	YES	no	chloroplast [GO:0009507];ribosome [GO:0005840];rRNA binding [GO:0019843];structural constituent of ribosome [GO:0003735];translation [GO:0006412]	PF00253
Chloroplast stem-loop binding protein of 41 kDa b, chloroplastic (CSP41-b);Heteroglycan-interacting protein 1.3);Protein CHLOROPLAST RNA BINDING;Protein Gb5f	AT1G09340	Q9SA52;A0A1P8ATL2	NP_172405.1;NP_001322308.1	3.30785	6.55919e-06	RBPome quantitative	no	YES	no	apoplast [GO:0048046];chloroplast [GO:0009507];chloroplast envelope [GO:0009941];chloroplast stroma [GO:0009570];cytosol [GO:0005829];membrane [GO:0016020];peroxisome [GO:0005777];plasmodesma [GO:0009506];plastid-encoded plastid RNA polymerase complex [GO:0000427];plastoglobule [GO:0010287];ribosome [GO:0005840];stromule [GO:0010319];vacuole [GO:0005773];coenzyme binding [GO:0050662];DNA binding …	PF01370
Eukaryotic initiation factor 4A-1 (eIF-4A-1);ATP-dependent RNA helicase eIF4A-1;DEAD-box ATP-dependent RNA helicase 4 (AtRH04);Eukaryotic initiation factor 4A-2 (eIF-4A-2);ATP-dependent RNA helicase eIF4A-2;DEAD-box ATP-dependent RNA helicase 19;Eukaryotic initiation factor 4A-3 (eIF-4A-3);ATP-dependent RNA helicase eIF4A-3;DEAD-box ATP-dependent RNA helicase 23	AT3G13920;AT1G54270;AT1G72730	P41376;A8MRZ7;F4JEL5;F4JEL4;A0A1I9LSZ7;P41377;Q9CAI7;F4HV96	NP_566469.1;NP_001078148.1;NP_001189885.1;NP_001319547.1;NP_001327653.1;NP_175829.1;NP_177417.1;NP_001185220.1	6.51742	6.52474e-06	RBPome quantitative	YES	YES	YES	cytoplasm [GO:0005737];ATP binding [GO:0005524];helicase activity [GO:0004386];translation initiation factor activity [GO:0003743];apoplast [GO:0048046];cell wall [GO:0005618];cytosol [GO:0005829];membrane [GO:0016020];nucleolus [GO:0005730];plasmodesma [GO:0009506];response to cadmium ion [GO:0046686];translational initiation [GO:0006413];plasma membrane [GO:0005886];vacuolar membrane [GO:000577…	PF00270;PF00271
Chlorophyll a-b binding protein CP29.2, chloroplastic (LHCB4.2;LHCII protein 4.2);Chlorophyll a-b binding protein CP29.2, chloroplastic (LHCB4.2;LHCII protein 4.2)	AT3G08940	Q9XF88	NP_850545.1;NP_187506.1	3.6348	6.5078e-06	RBPome quantitative	no	no	no	chloroplast [GO:0009507];chloroplast envelope [GO:0009941];chloroplast thylakoid [GO:0009534];chloroplast thylakoid membrane [GO:0009535];integral component of membrane [GO:0016021];membrane [GO:0016020];photosystem I [GO:0009522];photosystem II [GO:0009523];plastoglobule [GO:0010287];thylakoid [GO:0009579];chlorophyll binding [GO:0016168];metal ion binding [GO:0046872];photosynthesis, light harv…	PF00504
60S ribosomal protein L6-2;60S ribosomal protein L6-3	AT1G74060;AT1G74050	Q9C9C6;Q9C9C5	NP_177546.1;NP_177545.1	2.39804	6.37564e-06	RBPome quantitative	YES	YES	YES	cytosolic large ribosomal subunit [GO:0022625];cytosolic ribosome [GO:0022626];nucleolus [GO:0005730];mRNA binding [GO:0003729];RNA binding [GO:0003723];structural constituent of ribosome [GO:0003735];cytoplasmic translation [GO:0002181];ribosomal large subunit assembly [GO:0000027];cytosol [GO:0005829];membrane [GO:0016020];plasma membrane [GO:0005886];plasmodesma [GO:0009506]	PF01159;PF03868
50S ribosomal protein L3-1, chloroplastic	AT2G43030	Q9SKX4	NP_181831.1	2.02495	6.13648e-06	RBPome quantitative	no	no	no	chloroplast [GO:0009507];chloroplast envelope [GO:0009941];chloroplast stroma [GO:0009570];membrane [GO:0016020];ribosome [GO:0005840];rRNA binding [GO:0019843];structural constituent of ribosome [GO:0003735];translation [GO:0006412]	PF00297
Antitermination NusB domain-containing protein	AT4G26370	Q93XY7	NP_567745.1	5.60296	5.77562e-06	RBPome quantitative	no	no	no	chloroplast [GO:0009507];RNA binding [GO:0003723];DNA-templated transcription, termination [GO:0006353];regulation of transcription, DNA-templated [GO:0006355]	PF01029
Pentatricopeptide repeat-containing protein ;LOW protein	AT3G53170	Q9SCP4;A0A1I9LNX8;A0A1I9LNX7	NP_001326327.1;NP_001326326.1;NP_001326325.1;NP_001319735.1	3.1659	5.46277e-06	RBPome semiquantitative	no	no	no	NA	PF01535;PF13041
Glutamine synthetase, chloroplastic/mitochondrial (GS2);Glutamate--ammonia ligase	AT5G35630	Q43127	NP_198413.1;NP_001078639.1;NP_001031969.1	3.46975	5.38931e-06	RBPome quantitative	no	no	YES	apoplast [GO:0048046];chloroplast [GO:0009507];chloroplast envelope [GO:0009941];chloroplast stroma [GO:0009570];chloroplast thylakoid membrane [GO:0009535];cytosolic ribosome [GO:0022626];membrane [GO:0016020];mitochondrion [GO:0005739];thylakoid [GO:0009579];ATP binding [GO:0005524];glutamate-ammonia ligase activity [GO:0004356];aging [GO:0007568];ammonia assimilation cycle [GO:0019676];glutami…	PF00120;PF03951
60S ribosomal protein L12-3;60S ribosomal protein L12-2 (ABI1-binding protein 11);60S ribosomal protein L12-1	AT5G60670;AT3G53430;AT2G37190	Q9FF52;Q9LFH5;P50883	NP_200875.1;NP_190911.1;NP_181256.1	3.85928	5.14751e-06	RBPome quantitative	no	no	no	cytosol [GO:0005829];cytosolic large ribosomal subunit [GO:0022625];large ribosomal subunit [GO:0015934];large ribosomal subunit rRNA binding [GO:0070180];rRNA binding [GO:0019843];structural constituent of ribosome [GO:0003735];ribosomal large subunit assembly [GO:0000027];translation [GO:0006412];membrane [GO:0016020];chloroplast [GO:0009507];cytosolic ribosome [GO:0022626];nucleolus [GO:000573…	PF00298;PF03946
Polypyrimidine tract-binding protein 1	AT3G01150	B3H7H5;Q9MAC5	NP_001319439.1;NP_186764.1	2.04523	5.13639e-06	RBPome semiquantitative	no	no	no	RNA binding [GO:0003723];cytoplasm [GO:0005737];nucleus [GO:0005634];P-body [GO:0000932];mRNA processing [GO:0006397];regulation of alternative mRNA splicing, via spliceosome [GO:0000381];regulation of RNA splicing [GO:0043484];regulation of translation [GO:0006417];RNA splicing [GO:0008380];seed germination [GO:0009845]	PF11835;;PF00076
Multiprotein-bridging factor 1b	AT3G58680	Q9LXT3	NP_191427.1	7.6198	4.75365e-06	RBPome quantitative	no	no	no	cytoplasm [GO:0005737];nucleolus [GO:0005730];nucleus [GO:0005634];DNA binding [GO:0003677];transcription coactivator activity [GO:0003713];positive regulation of transcription, DNA-templated [GO:0045893]	PF01381;PF08523
40S ribosomal protein S26-2	AT2G40510	Q8LPJ7	NP_181583.1	9.7824	4.63029e-06	RBPome quantitative	no	no	no	chloroplast [GO:0009507];cytosol [GO:0005829];cytosolic small ribosomal subunit [GO:0022627];plasmodesma [GO:0009506];mRNA binding [GO:0003729];structural constituent of ribosome [GO:0003735];translation [GO:0006412]	PF01283
CASC3/Barentsz eIF4AIII binding protein	AT1G15280	F4HZK3;Q8H1F3	NP_850944.1;NP_172980.3	7.07428	4.41931e-06	RBPome quantitative	YES	no	no	cytosol [GO:0005829];mRNA binding [GO:0003729]	PF09405
Reticulon-like protein B2 (AtRTNLB2);VirB2-interacting protein 2	AT4G11220	Q9SUT9	NP_192861.1	1.94866	4.32928e-06	RBPome quantitative	no	no	no	endoplasmic reticulum [GO:0005783];endoplasmic reticulum membrane [GO:0005789];endoplasmic reticulum tubular network [GO:0071782];Golgi apparatus [GO:0005794];integral component of cytoplasmic side of endoplasmic reticulum membrane [GO:0071458];plasma membrane [GO:0005886];endoplasmic reticulum tubular network organization [GO:0071786]	PF02453
50S ribosomal protein L5, chloroplastic	AT4G01310	O04603	NP_192040.1	2.32458	4.2631e-06	RBPome quantitative	no	YES	no	chloroplast [GO:0009507];chloroplast envelope [GO:0009941];chloroplast stroma [GO:0009570];cytosolic ribosome [GO:0022626];membrane [GO:0016020];rRNA binding [GO:0019843];structural constituent of ribosome [GO:0003735];response to cytokinin [GO:0009735];ribosomal large subunit assembly [GO:0000027];translation [GO:0006412]	PF00281;PF00673
30S ribosomal protein S20, chloroplastic	AT3G15190	Q9ASV6	NP_188137.1	2.45938	4.25972e-06	RBPome quantitative	no	no	no	chloroplast [GO:0009507];chloroplast envelope [GO:0009941];chloroplast stroma [GO:0009570];membrane [GO:0016020];ribosome [GO:0005840];small ribosomal subunit rRNA binding [GO:0070181];structural constituent of ribosome [GO:0003735];translation [GO:0006412]	PF01649
Serine--glyoxylate aminotransferase;Alanine-glyoxylate aminotransferase) (AGT);Asparagine aminotransferase;Serine--pyruvate aminotransferase	AT2G13360	Q56YA5	NP_849951.1;NP_178969.1;NP_001318216.1	2.88072	3.92295e-06	RBPome quantitative	no	no	YES	apoplast [GO:0048046];chloroplast [GO:0009507];chloroplast stroma [GO:0009570];membrane [GO:0016020];peroxisome [GO:0005777];plasma membrane [GO:0005886];alanine-glyoxylate transaminase activity [GO:0008453];serine-glyoxylate transaminase activity [GO:0050281];serine-pyruvate transaminase activity [GO:0004760];glycine biosynthetic process, by transamination of glyoxylate [GO:0019265];photorespira…	PF00266
Protein TSS (TPR-domain suppressor of STIMPY)	AT4G28080	F4JKH6	NP_194537.7	3.93311	3.7039e-06	RBPome quantitative	no	no	no	cytoplasm [GO:0005737];cell cycle [GO:0007049];multicellular organism development [GO:0007275];response to abscisic acid [GO:0009737]	PF15044;PF12807
DNA-binding bromodomain-containing protein	AT1G76380	F4I2D0;Q8GZ14;A4FVS4	NP_974154.1;NP_177764.2;NP_974153.1	2.60248	3.65082e-06	RBPome quantitative	no	no	no	DNA binding [GO:0003677];plasmodesma [GO:0009506]	PF00439
Pentatricopeptide repeat-containing protein, mitochondrial	AT1G26460	Q9FZD1	NP_564247.1	4.61859	3.63947e-06	RBPome semiquantitative	no	no	no	mitochondrion [GO:0005739]	PF13041;PF13812
CASC3/Barentsz eIF4AIII binding protein;Protein MLN51 homolog;Protein CASC3 homolog;Protein barentsz) (Btz)	AT1G80000	A0A1P8AV18;Q93ZJ9	NP_001322802.1;NP_974187.1;NP_565226.1;NP_001322803.1	4.32364	3.54619e-06	RBPome semiquantitative	YES	no	no	cytoplasm [GO:0005737];nucleus [GO:0005634];mRNA binding [GO:0003729];mRNA processing [GO:0006397];mRNA transport [GO:0051028];nuclear-transcribed mRNA catabolic process, nonsense-mediated decay [GO:0000184];regulation of translation [GO:0006417];RNA splicing [GO:0008380]	PF09405
60S ribosomal protein L35a-4;60S ribosomal protein L35a-2;60S ribosomal protein L35a-3;60S ribosomal protein L35a-1	AT3G55750;AT1G41880;AT1G74270;AT1G07070	P51422;Q9FZH0;Q9C912;Q9LMK0	NP_191134.1;NP_001320865.1;NP_001319158.1;NP_177567.1;NP_172188.1	4.55339	3.54619e-06	RBPome quantitative	no	YES	no	cytosolic large ribosomal subunit [GO:0022625];cytosolic ribosome [GO:0022626];membrane [GO:0016020];structural constituent of ribosome [GO:0003735];cytoplasmic translation [GO:0002181];ribosomal large subunit biogenesis [GO:0042273];cytosol [GO:0005829]	PF01247
Pentatricopeptide repeat-containing protein	AT1G79540	Q9SAJ5	NP_178072.1	3.50813	3.29055e-06	RBPome quantitative	no	no	no	NA	PF01535;PF12854;PF13041;PF13812
La protein 1 (AtLa1)	AT4G32720	Q93ZV7	NP_001031777.1;NP_567904.1	4.17682	3.23369e-06	RBPome quantitative	no	no	no	cell wall [GO:0005618];cytosol [GO:0005829];nucleolus [GO:0005730];nucleoplasm [GO:0005654];ribonucleoprotein complex [GO:1990904];RNA binding [GO:0003723];ncRNA processing [GO:0034470]	PF05383;PF00076;PF08777
60S acidic ribosomal protein P2-2;60S acidic ribosomal protein P2-1	AT2G27720;AT2G27710	A0A1P8B2C7;F4IGR3;Q9SLF7;P51407;F4IGR5;F4IGR4	NP_001325177.1;NP_001189621.1;NP_973549.1;NP_850106.1;NP_180340.1;NP_180339.1;NP_001154536.1;NP_001154535.1	2.72752	3.047e-06	RBPome semiquantitative	no	no	YES	ribosome [GO:0005840];structural constituent of ribosome [GO:0003735];translational elongation [GO:0006414];chloroplast [GO:0009507];cytosol [GO:0005829];cytosolic ribosome [GO:0022626];membrane [GO:0016020];nucleolus [GO:0005730];nucleus [GO:0005634];plasma membrane [GO:0005886];polysomal ribosome [GO:0042788];response to cold [GO:0009409]	NA
Pentatricopeptide repeat-containing protein , chloroplastic;Protein CHLORORESPIRATORY REDUCTION 21	AT5G55740	Q9FM64	NP_200385.1	7.12562	3.02126e-06	RBPome quantitative	no	YES	no	chloroplast [GO:0009507];mRNA modification [GO:0016556];RNA modification [GO:0009451]	PF01535;PF13041
Chlorophyll a-b binding protein 1, chloroplastic (LHCII type I CAB-1);Chlorophyll a-b protein 140 (CAB-140)	AT1G29930;AT2G34420	P04778;Q39141	NP_174286.1;NP_565786.1	3.81889	2.81928e-06	RBPome quantitative	no	YES	no	chloroplast [GO:0009507];chloroplast thylakoid [GO:0009534];chloroplast thylakoid membrane [GO:0009535];integral component of membrane [GO:0016021];photosystem I [GO:0009522];photosystem II [GO:0009523];thylakoid [GO:0009579];chlorophyll binding [GO:0016168];metal ion binding [GO:0046872];protein domain specific binding [GO:0019904];photosynthesis, light harvesting in photosystem I [GO:0009768];p…	PF00504
Coiled-coil protein	AT2G27890;AT2G27900;AT2G27910	Q8RXC2	NP_180357.2;NP_001031433.1	8.73807	2.81928e-06	RBPome semiquantitative	no	no	YES	cytosol [GO:0005829];EARP complex [GO:1990745];endocytic recycling [GO:0032456];retrograde transport, endosome to Golgi [GO:0042147]	PF10474;PF10475
Pentatricopeptide repeat-containing protein , chloroplastic;Protein ORGANELLE TRANSCRIPT PROCESSING 84	AT3G57430	Q7Y211	NP_191302.2	3.82789	2.73425e-06	RBPome quantitative	no	no	no	chloroplast [GO:0009507];zinc ion binding [GO:0008270];chloroplast RNA processing [GO:0031425];mRNA processing [GO:0006397];RNA modification [GO:0009451]	PF14432;PF01535;PF13041
Ubiquitin-40S ribosomal protein S27a-2;Ubiquitin-40S ribosomal protein S27a-3;Ubiquitin-40S ribosomal protein S27a-1;Ubiquitin-60S ribosomal protein L40-1;Ubiquitin-60S ribosomal protein L40-2;Protein EARLY-RESPONSIVE TO DEHYDRATION 16;Protein EMBRYO DEFECTIVE 2167;Protein HAPLESS 4	AT2G47110;AT3G62250;AT1G23410;AT2G36170;AT3G52590;AT4G05050;AT4G05320;AT2G35635;AT1G31340;AT4G02890;AT1G55060;AT5G03240;AT5G20620;AT1G65350;AT5G37640	P59232;P59233;P59271;B9DHA6;Q42202;F4JGM3;Q8RUC6;Q9SHE7;P0CH33;Q3E7T8;Q3E7K8;Q8H159;Q1EC66;A0A1P8BGQ7;F4I9X6;Q9FHQ6;Q3EAA5;P0CH32	NP_566095.1;NP_191784.1;NP_001189768.1;NP_173755.1;NP_566969.1;NP_565836.1;NP_001328999.1;NP_001190681.1;NP_565812.1;NP_564379.2;NP_849291.1;NP_567286.1;NP_567247.2;NP_001118936.1;NP_001031585.1;NP_564675.1;NP_974516.4;NP_849292.1;NP_001328998.1;NP_001118922.1;NP_851029.1;NP_568112.2;NP_001332370.1;NP_001031824.1;NP_176714.4;NP_568552.1;NP_849300.4;NP_567291.4;NP_001078353.4;NP_568397.1;NP_849301…	4.07508	2.53369e-06	RBPome quantitative	YES	YES	YES	cytoplasm [GO:0005737];cytosolic small ribosomal subunit [GO:0022627];Golgi apparatus [GO:0005794];nucleus [GO:0005634];metal ion binding [GO:0046872];protein tag [GO:0031386];structural constituent of ribosome [GO:0003735];ubiquitin protein ligase binding [GO:0031625];modification-dependent protein catabolic process [GO:0019941];protein ubiquitination [GO:0016567];translation [GO:0006412];ubiqui…	PF01599;PF00240;;PF01020
40S ribosomal protein S17-3	AT3G10610	Q9SQZ1	NP_187672.1	3.88009	2.40957e-06	RBPome semiquantitative	no	no	no	cytosolic ribosome [GO:0022626];cytosolic small ribosomal subunit [GO:0022627];structural constituent of ribosome [GO:0003735];translation [GO:0006412]	PF00833
NF-X1-type zinc finger protein NFXL1 (AtNFXL1)	AT1G10170	Q9SY59;A0A1P8AVZ2;A0A1P8AVY4	NP_172488.1;NP_001318968.1;NP_001323074.1;NP_001323075.1	5.05288	2.38771e-06	RBPome quantitative	YES	no	no	nucleus [GO:0005634];DNA-binding transcription factor activity, RNA polymerase II-specific [GO:0000981];mRNA binding [GO:0003729];RNA polymerase II regulatory region sequence-specific DNA binding [GO:0000977];transferase activity [GO:0016740];zinc ion binding [GO:0008270];defense response to bacterium [GO:0042742];negative regulation of transcription by RNA polymerase II [GO:0000122];protein ubiq…	PF01422
ABC transporter G family member 36 (AtABCG36);Pleiotropic drug resistance protein 8;Protein PENETRATION 3;ABC transporter G family member 35 (AtABCG35);Pleiotropic drug resistance protein 7	AT1G59870;AT1G15210	Q9XIE2;Q7PC86	NP_176196.1;NP_172973.1	3.70488	2.36606e-06	RBPome quantitative	no	no	YES	chloroplast [GO:0009507];chloroplast envelope [GO:0009941];integral component of membrane [GO:0016021];membrane [GO:0016020];mitochondrion [GO:0005739];plasma membrane [GO:0005886];vacuolar membrane [GO:0005774];ATP binding [GO:0005524];ATPase activity [GO:0016887];ATPase-coupled transmembrane transporter activity [GO:0042626];cadmium ion transmembrane transporter activity [GO:0015086];cadmium io…	PF01061;PF00005;PF14510;PF08370
DNA-directed RNA polymerase subunit beta' (PEP)	ATCG00180	P56763	NP_051050.1	2.76365	2.36119e-06	RBPome semiquantitative	no	no	no	chloroplast [GO:0009507];chloroplast nucleoid [GO:0042644];DNA binding [GO:0003677];DNA-directed 5'-3' RNA polymerase activity [GO:0003899];transcription, DNA-templated [GO:0006351]	PF04997;PF00623
Eukaryotic translation initiation factor 3 subunit A (eIF3a);Eukaryotic translation initiation factor 3 large subunit;Eukaryotic translation initiation factor 3 subunit 10 (eIF-3-theta) (p114)	AT4G11420	Q9LD55	NP_192881.1	7.19278	2.30719e-06	RBPome quantitative	YES	YES	no	cytosol [GO:0005829];eukaryotic 43S preinitiation complex [GO:0016282];eukaryotic 48S preinitiation complex [GO:0033290];eukaryotic translation initiation factor 3 complex [GO:0005852];eukaryotic translation initiation factor 3 complex, eIF3e [GO:0071540];eukaryotic translation initiation factor 3 complex, eIF3m [GO:0071541];multi-eIF complex [GO:0043614];plasma membrane [GO:0005886];mRNA binding…	PF01399
ATP synthase subunit delta, chloroplastic;ATP synthase F(1) sector subunit delta;F-type ATPase subunit delta	AT4G09650	Q9SSS9	NP_192703.1	2.34234	2.24318e-06	RBPome semiquantitative	no	no	no	chloroplast [GO:0009507];chloroplast envelope [GO:0009941];chloroplast thylakoid [GO:0009534];chloroplast thylakoid membrane [GO:0009535];membrane [GO:0016020];plastoglobule [GO:0010287];proton-transporting ATP synthase complex, catalytic core F(1) [GO:0045261];stromule [GO:0010319];thylakoid [GO:0009579];proton-transporting ATP synthase activity, rotational mechanism [GO:0046933];ATP synthesis c…	PF00213
DExH-box ATP-dependent RNA helicase DExH3	AT1G48650	F4HYJ7;F4HYJ6	NP_175298.2;NP_001154411.1	4.38252	2.21865e-06	RBPome semiquantitative	no	no	no	nucleus [GO:0005634];ATP binding [GO:0005524];ATP-dependent 3'-5' RNA helicase activity [GO:0034459];RNA binding [GO:0003723];helicase activity [GO:0004386];nucleic acid binding [GO:0003676]	PF00270;PF00035;PF04408;PF00271;PF07717
Clustered mitochondria protein homolog	AT3G52140	F4J5S0;F4J5S1;F4J5R9	NP_001190067.1;NP_190782.3;NP_001190066.1;NP_001190068.1	3.56195	2.19703e-06	RBPome semiquantitative	no	no	no	cytoplasm [GO:0005737];RNA binding [GO:0003723];intracellular distribution of mitochondria [GO:0048312];chloroplast [GO:0009507];cytosol [GO:0005829];plasma membrane [GO:0005886];positive regulation of mitochondrial fusion [GO:0010636]	PF13236;PF15044;PF05303;PF12807
Oleosin-B3-like protein	AT1G13930	Q9XI93	NP_563934.1;NP_001184990.1;NP_001184989.1	6.04139	2.18046e-06	RBPome quantitative	no	no	no	chloroplast [GO:0009507];chloroplast envelope [GO:0009941];chloroplast stroma [GO:0009570];plasma membrane [GO:0005886];regulation of abscisic acid biosynthetic process [GO:0010115];response to cadmium ion [GO:0046686];response to cytokinin [GO:0009735];response to heat [GO:0009408];response to salt stress [GO:0009651]	NA
DNA repair ATPase-like protein	AT2G24420	Q9ZQ26	NP_850053.1;NP_565569.1	5.66407	2.16503e-06	RBPome semiquantitative	no	no	no	endoplasmic reticulum [GO:0005783];integral component of membrane [GO:0016021];vacuolar membrane [GO:0005774]	NA
MA3 DOMAIN-CONTAINING TRANSLATION REGULATORY FACTOR 1;MA3 domain-containing protein 6	AT5G63190	Q94BR1	NP_851255.1;NP_568968.1	4.00767	2.13751e-06	RBPome semiquantitative	no	no	no	cytosol [GO:0005829];isomerase activity [GO:0016853];negative regulation of transcription, DNA-templated [GO:0045892];response to absence of light [GO:0009646];response to carbon starvation [GO:0090549]	PF02847
Ribosomal protein L14p/L23e family protein;Protein EMBRYO DEFECTIVE 2171	AT2G33370;AT3G04400;AT1G04480	F4J3P1;P49690	NP_001324123.1;NP_001189805.1;NP_563707.1;NP_187090.1;NP_180895.1	7.06844	2.05033e-06	RBPome quantitative	no	YES	YES	ribosome [GO:0005840];structural constituent of ribosome [GO:0003735];translation [GO:0006412];cytosolic large ribosomal subunit [GO:0022625];nucleolus [GO:0005730];large ribosomal subunit rRNA binding [GO:0070180]	PF00238
Evolutionarily conserved C-terminal region 10	AT5G58190	Q8VYH3;F4KDJ9	NP_200627.2;NP_974954.1	6.78592	2.00039e-06	RBPome quantitative	YES	no	no	RNA binding [GO:0003723];mRNA binding [GO:0003729]	PF04146
S15/NS1, RNA-binding protein	AT1G15810	Q9LMQ3	NP_563982.1	4.56755	1.8549e-06	RBPome semiquantitative	no	no	no	ribosome [GO:0005840];structural constituent of ribosome [GO:0003735];translation [GO:0006412]	PF00312
40S ribosomal protein S28-2	AT5G64140	P34789	NP_201219.1	7.89532	1.8471e-06	RBPome quantitative	YES	no	no	cytosolic ribosome [GO:0022626];cytosolic small ribosomal subunit [GO:0022627];polysomal ribosome [GO:0042788];mRNA binding [GO:0003729];structural constituent of ribosome [GO:0003735];maturation of SSU-rRNA [GO:0030490];ribosomal small subunit assembly [GO:0000028];translation [GO:0006412]	PF01200
DEAD-box ATP-dependent RNA helicase 12	AT3G61240	Q9M2E0	NP_974472.1;NP_191683.1	6.46775	1.84448e-06	RBPome quantitative	YES	no	no	P-body [GO:0000932];ATP binding [GO:0005524];helicase activity [GO:0004386];mRNA binding [GO:0003729];mRNA processing [GO:0006397];mRNA transport [GO:0051028];regulation of translation [GO:0006417]	PF00270;PF00271
Pentatricopeptide repeat-containing protein;Protein EMBRYO DEFECTIVE 976;Tetratricopeptide repeat (TPR)-like superfamily protein	AT5G27270	O04647;A0A1P8BE14;A0A1P8BE00;A0A1P8BDZ0	NP_198079.1;NP_001331486.1;NP_001331485.1;NP_001331483.1;NP_001331484.1	3.61861	1.81068e-06	RBPome quantitative	no	no	no	NA	PF01535;PF13041;PF13812
40S ribosomal protein S27-3	AT5G47930	Q8L953	NP_199604.1	5.36652	1.81068e-06	RBPome quantitative	no	no	no	cytosolic ribosome [GO:0022626];cytosolic small ribosomal subunit [GO:0022627];plasma membrane [GO:0005886];metal ion binding [GO:0046872];structural constituent of ribosome [GO:0003735];ribosomal small subunit assembly [GO:0000028];translation [GO:0006412]	PF01667
60S ribosomal protein L24-2;Protein SHORT VALVE 1	AT3G53020	P38666	NP_190870.1	7.23814	1.6747e-06	RBPome quantitative	YES	YES	YES	cytosolic large ribosomal subunit [GO:0022625];nucleolus [GO:0005730];mRNA binding [GO:0003729];RNA binding [GO:0003723];structural constituent of ribosome [GO:0003735];assembly of large subunit precursor of preribosome [GO:1902626];auxin-activated signaling pathway [GO:0009734];gynoecium development [GO:0048467];ribosomal large subunit assembly [GO:0000027];translation [GO:0006412]	PF01246
Cytochrome b6	ATCG00720	P56773	NP_051088.1	3.56865	1.45893e-06	RBPome quantitative	no	YES	no	chloroplast [GO:0009507];chloroplast thylakoid [GO:0009534];chloroplast thylakoid membrane [GO:0009535];integral component of membrane [GO:0016021];membrane [GO:0016020];thylakoid [GO:0009579];electron transporter, transferring electrons within cytochrome b6/f complex of photosystem II activity [GO:0045158];metal ion binding [GO:0046872];photosynthesis [GO:0015979];respiratory electron transport …	PF00033
Zinc finger C-x8-C-x5-C-x3-H type family protein;Zinc finger CCCH domain-containing protein 58 (AtC3H58);Zinc finger CCCH domain-containing protein ZFN-like 3	AT5G18550	A0A1P8BAN4;A0A1P8BAP3;Q6NPN3;A0A178U807	NP_001330397.1;NP_001330398.1;NP_197356.2;NP_001330396.1	8.58088	1.44326e-06	RBPome quantitative	YES	no	no	metal ion binding [GO:0046872];nucleus [GO:0005634];DNA binding [GO:0003677];mRNA binding [GO:0003729]	PF00642
60S ribosomal protein L36-3	AT5G02450	Q9LZ57	NP_195865.1	2.39367	1.3646e-06	RBPome quantitative	no	no	no	cytosolic large ribosomal subunit [GO:0022625];plasmodesma [GO:0009506];vacuolar membrane [GO:0005774];structural constituent of ribosome [GO:0003735];cytoplasmic translation [GO:0002181]	PF01158
Ribosomal protein S18	AT1G07210	Q9LML3	NP_172201.1	2.89414	1.29608e-06	RBPome semiquantitative	no	no	no	mitochondrial small ribosomal subunit [GO:0005763];small ribosomal subunit rRNA binding [GO:0070181];structural constituent of ribosome [GO:0003735];translation [GO:0006412]	PF01084
Pentatricopeptide repeat-containing protein	AT1G10910	Q0WVV0;A0A1P8AN66	NP_172560.2;NP_001320560.1	3.89721	1.29608e-06	RBPome quantitative	no	no	no	chloroplast [GO:0009507];chloroplast organization [GO:0009658];chloroplast RNA modification [GO:1900865]	PF01535;PF13041;PF13812
Pentatricopeptide repeat-containing protein ;Protein ORGANELLE TRANSCRIPT PROCESSING 86;Tetratricopeptide repeat (TPR)-like superfamily protein	AT3G63370	Q9M1V3;A0A1I9LSS6	NP_001319827.1;NP_191896.2	4.38415	1.22697e-06	RBPome quantitative	no	no	no	chloroplast [GO:0009507];zinc ion binding [GO:0008270];chloroplast RNA processing [GO:0031425];mRNA processing [GO:0006397];RNA modification [GO:0009451]	PF14432;PF01535;PF13041
50S ribosomal protein L35, chloroplastic	AT2G24090	Q8VZ55	NP_850047.1	2.39774	1.19408e-06	RBPome quantitative	no	no	no	chloroplast [GO:0009507];ribosome [GO:0005840];structural constituent of ribosome [GO:0003735];translation [GO:0006412]	PF01632
Hydroxyproline-rich glycoprotein family protein	AT1G14710	F4HWB0	NP_849663.1;NP_563957.1	3.39101	1.18218e-06	RBPome quantitative	YES	no	no	cytosol [GO:0005829];mRNA binding [GO:0003729]	NA
30S ribosomal protein S4, chloroplastic	ATCG00380	P56799	NP_051061.1	4.18259	1.18218e-06	RBPome quantitative	no	YES	no	chloroplast [GO:0009507];chloroplast stroma [GO:0009570];membrane [GO:0016020];small ribosomal subunit [GO:0015935];rRNA binding [GO:0019843];structural constituent of ribosome [GO:0003735];positive regulation of translational fidelity [GO:0045903];translation [GO:0006412]	PF00163;PF01479
Polyadenylate-binding protein-interacting protein 10;Protein CTC-INTERACTING DOMAIN 10	AT3G49390	Q9SG10	NP_190508.1;NP_001325461.1;NP_001030833.1	5.32503	1.1704e-06	RBPome semiquantitative	YES	no	no	nucleus [GO:0005634];mRNA binding [GO:0003729]	PF07145;PF00076
Eukaryotic translation initiation factor 2 (eIF-2) family protein	AT1G76810	F4I420	NP_177807.3	5.85289	1.16417e-06	RBPome quantitative	no	no	no	plasma membrane [GO:0005886];GTP binding [GO:0005525];GTPase activity [GO:0003924];translation initiation factor activity [GO:0003743]	PF00009;PF03144;PF11987
Single-stranded DNA-binding protein, mitochondrial	AT4G11060	Q84J78	NP_192844.2	5.95199	1.14631e-06	RBPome semiquantitative	no	no	no	mitochondrial nucleoid [GO:0042645];mitochondrion [GO:0005739];single-stranded DNA binding [GO:0003697];mitochondrial DNA replication [GO:0006264];positive regulation of helicase activity [GO:0051096]	PF00436
Pentatricopeptide repeat-containing protein, chloroplastic	AT1G71460	Q9C9I3	NP_177302.1	4.06568	1.14061e-06	RBPome semiquantitative	no	no	no	chloroplast [GO:0009507];RNA modification [GO:0009451]	PF01535;PF13041;PF13812
Tumor necrosis factor receptor family protein	AT1G73940	Q9C9B5	NP_565076.1	2.50789	1.14061e-06	RBPome semiquantitative	no	no	no	NA	NA
Pentatricopeptide repeat-containing protein , chloroplastic;Protein MATERNAL EFFECT EMBRYO ARREST 40	AT3G53700	Q9LFF1	NP_190938.1	6.54681	1.14061e-06	RBPome quantitative	no	no	no	chloroplast [GO:0009507];embryo development ending in seed dormancy [GO:0009793]	PF13041
DEAD-box ATP-dependent RNA helicase 26	AT5G08610	Q9FNM7	NP_196478.2	5.6441	1.14061e-06	RBPome quantitative	no	no	no	chloroplast [GO:0009507];ATP binding [GO:0005524];helicase activity [GO:0004386];RNA binding [GO:0003723]	PF00270;PF00271
30S ribosomal protein S11, chloroplastic	ATCG00750	P56802	NP_051091.1	3.71448	1.05301e-06	RBPome quantitative	no	YES	no	chloroplast [GO:0009507];chloroplast stroma [GO:0009570];mitochondrial small ribosomal subunit [GO:0005763];mRNA 5'-UTR binding [GO:0048027];small ribosomal subunit rRNA binding [GO:0070181];structural constituent of ribosome [GO:0003735];maturation of SSU-rRNA from tricistronic rRNA transcript (SSU-rRNA, 5.8S rRNA, LSU-rRNA) [GO:0000462];ribosomal small subunit assembly [GO:0000028];translation …	PF00411
Catalase 3	AT1G20620	F4HUL6;B9DG18;Q42547;A0A1P8AWT7;Q2V4M4;A0A1P8AWR0	NP_973873.1;NP_001031073.1;NP_564120.1;NP_001323332.1;NP_001031072.3;NP_001323333.1	4.1733	1.04331e-06	RBPome quantitative	YES	YES	YES	catalase activity [GO:0004096];heme binding [GO:0020037];metal ion binding [GO:0046872];response to oxidative stress [GO:0006979];apoplast [GO:0048046];cell wall [GO:0005618];chloroplast [GO:0009507];chloroplast envelope [GO:0009941];chloroplast stroma [GO:0009570];cytosolic ribosome [GO:0022626];membrane [GO:0016020];mitochondrion [GO:0005739];peroxisome [GO:0005777];plasma membrane [GO:0005886]…	PF00199;;PF06628
Chlorophyll a-b binding protein 2.4, chloroplastic;Photosystem II light harvesting complex gene 2.4;Protein LIGHT-HARVESTING CHLOROPHYLL B-BINDING 2.4	AT3G27690	Q9XF87	NP_189406.1	3.45741	1.02761e-06	RBPome semiquantitative	no	no	no	chloroplast envelope [GO:0009941];chloroplast thylakoid membrane [GO:0009535];integral component of membrane [GO:0016021];photosystem I [GO:0009522];photosystem II [GO:0009523];plastoglobule [GO:0010287];PSII associated light-harvesting complex II [GO:0009517];thylakoid [GO:0009579];chlorophyll binding [GO:0016168];metal ion binding [GO:0046872];cellular response to abscisic acid stimulus [GO:007…	PF00504
Probable nucleolar protein 5-2;MAR-binding NOP56/58 homolog 2;Nucleolar protein 58-2;Probable nucleolar protein 5-1;MAR-binding NOP56/58 homolog 1;NOP58-like protein F108;Nucleolar protein 58-1	AT3G05060;AT5G27120	Q9MAB3;O04658	NP_187157.1;NP_198064.1	4.0451	1.01544e-06	RBPome semiquantitative	no	no	no	box C/D snoRNP complex [GO:0031428];membrane [GO:0016020];nucleolus [GO:0005730];small-subunit processome [GO:0032040];snoRNA binding [GO:0030515];ribosome biogenesis [GO:0042254];plasmodesma [GO:0009506]	PF01798;PF08156
CRS1 / YhbY (CRM) domain-containing protein	AT3G18390	Q9LS51	NP_188468.1	3.90622	9.93538e-07	RBPome quantitative	no	no	no	chloroplast [GO:0009507];RNA binding [GO:0003723];response to abscisic acid [GO:0009737]	PF01985
Photosystem I iron-sulfur center (PSI-C);Photosystem I subunit VII (PsaC)	ATCG01060	P62090	NP_051110.1	5.54004	9.81934e-07	RBPome semiquantitative	no	YES	no	chloroplast [GO:0009507];chloroplast stromal thylakoid [GO:0009533];chloroplast thylakoid [GO:0009534];chloroplast thylakoid membrane [GO:0009535];membrane [GO:0016020];photosystem I [GO:0009522];4 iron, 4 sulfur cluster binding [GO:0051539];electron transfer activity [GO:0009055];metal ion binding [GO:0046872];photosynthesis [GO:0015979];photosynthetic electron transport in photosystem I [GO:000…	NA
ATP synthase subunit beta, chloroplastic;ATP synthase F1 sector subunit beta;F-ATPase subunit beta	ATCG00480	P19366	NP_051066.1	3.56559	9.70985e-07	RBPome quantitative	no	YES	YES	cell wall [GO:0005618];chloroplast [GO:0009507];chloroplast ATP synthase complex [GO:0009544];chloroplast stroma [GO:0009570];chloroplast thylakoid [GO:0009534];chloroplast thylakoid membrane [GO:0009535];membrane [GO:0016020];plastoglobule [GO:0010287];proton-transporting ATP synthase complex, catalytic core F(1) [GO:0045261];stromule [GO:0010319];thylakoid [GO:0009579];thylakoid lumen [GO:00319…	PF00006;PF02874
Organelle RRM domain-containing protein 6, chloroplastic	AT1G73530	Q9FX45	NP_177494.1	8.63276	9.62061e-07	RBPome quantitative	no	no	no	chloroplast [GO:0009507];ribonucleoprotein complex [GO:1990904];RNA binding [GO:0003723];chloroplast mRNA modification [GO:1900871];cytidine to uridine editing [GO:0016554];mRNA processing [GO:0006397]	PF00076
Ribosomal protein L1p/L10e family	AT2G42710	Q8RWT4	NP_850375.1	5.18261	9.35339e-07	RBPome quantitative	no	no	no	cytosolic large ribosomal subunit [GO:0022625];RNA binding [GO:0003723];structural constituent of ribosome [GO:0003735];maturation of LSU-rRNA [GO:0000470];translation [GO:0006412]	PF00687
60S ribosomal protein L19-2	AT3G16780	Q9LUQ6	NP_188300.1	7.14113	9.34029e-07	RBPome quantitative	no	no	no	cytosolic large ribosomal subunit [GO:0022625];plasma membrane [GO:0005886];mRNA binding [GO:0003729];structural constituent of ribosome [GO:0003735];translation [GO:0006412]	PF01280
CTC-interacting domain 4;Polyadenylate-binding protein-interacting protein 4;PABP-interacting protein 4	AT3G14010	F4JEN1;Q94AM9;A0A1I9LLC0	NP_001189886.1;NP_566471.1;NP_001078151.1;NP_001078150.1;NP_001325470.1	2.9186	8.70605e-07	RBPome semiquantitative	no	no	no	cytoplasmic stress granule [GO:0010494];mRNA binding [GO:0003729];regulation of cytoplasmic mRNA processing body assembly [GO:0010603];stress granule assembly [GO:0034063]	PF06741;PF07145;PF14438
60S ribosomal protein L10-3	AT1G66580	Q93W22	NP_564878.1	4.34752	8.70604e-07	RBPome quantitative	no	YES	no	cytoplasm [GO:0005737];cytosolic large ribosomal subunit [GO:0022625];cytosolic ribosome [GO:0022626];nucleus [GO:0005634];polysomal ribosome [GO:0042788];ribosome [GO:0005840];vacuolar membrane [GO:0005774];vacuole [GO:0005773];structural constituent of ribosome [GO:0003735];developmental process [GO:0032502];response to UV-B [GO:0010224];ribosomal large subunit assembly [GO:0000027];translation…	PF00252
hypothetical protein (DUF1682)	AT4G24330	Q9STW1	NP_194164.1	3.16149	8.70477e-07	RBPome semiquantitative	no	no	no	endoplasmic reticulum [GO:0005783];Golgi apparatus [GO:0005794];calcium ion binding [GO:0005509]	PF07946
Class I peptide chain release factor	AT1G33330	Q9C875	NP_174601.2;NP_001320386.1;NP_001319132.1	2.30665	8.6735e-07	RBPome semiquantitative	no	no	no	chloroplast [GO:0009507];ribosome binding [GO:0043022];translation release factor activity, codon specific [GO:0016149];translational termination [GO:0006415]	PF00472
Protein MEI2-like 4 (AML4)	AT5G07290	Q9LYN7	NP_196346.1	3.78435	8.57815e-07	RBPome semiquantitative	YES	no	no	nucleus [GO:0005634];mRNA binding [GO:0003729];meiotic cell cycle [GO:0051321];positive regulation of growth [GO:0045927];positive regulation of meiotic nuclear division [GO:0045836]	PF00076;PF04059
Nuclear transport factor 2 (NTF2) family protein with RNA binding (RRM-RBD-RNP motifs) domain-containing	AT2G03640	Q8GW56;F4IT98;Q9ZPR2	NP_178462.3;NP_001323460.1;NP_001318193.1;NP_001189507.1;NP_001030964.1	9.93405	8.5757e-07	RBPome quantitative	YES	no	no	mRNA binding [GO:0003729];cytosol [GO:0005829];ribonucleoprotein complex [GO:1990904];RNA binding [GO:0003723]	PF02136;PF00076
Pescadillo homolog (AtPES)	AT5G14520	Q9LYK7	NP_196956.1	3.43805	8.56225e-07	RBPome semiquantitative	no	no	no	nucleolus [GO:0005730];nucleoplasm [GO:0005654];PeBoW complex [GO:0070545];preribosome, large subunit precursor [GO:0030687];ribonucleoprotein complex binding [GO:0043021];maturation of 5.8S rRNA from tricistronic rRNA transcript (SSU-rRNA, 5.8S rRNA, LSU-rRNA) [GO:0000466];maturation of LSU-rRNA from tricistronic rRNA transcript (SSU-rRNA, 5.8S rRNA, LSU-rRNA) [GO:0000463];regulation of ribosome…	PF16589;PF06732
Pentatricopeptide repeat-containing protein, chloroplastic	AT1G79080	A3KPF8	NP_178029.2	4.97246	7.49889e-07	RBPome quantitative	no	no	no	chloroplast [GO:0009507]	PF12854;PF13041
40S ribosomal protein S13-2	AT4G00100	P59224	NP_567151.1	4.90126	7.49889e-07	RBPome quantitative	no	YES	no	cytosolic small ribosomal subunit [GO:0022627];endoplasmic reticulum [GO:0005783];membrane [GO:0016020];nucleolus [GO:0005730];small ribosomal subunit rRNA binding [GO:0070181];structural constituent of ribosome [GO:0003735];cytokinesis by cell plate formation [GO:0000911];leaf morphogenesis [GO:0009965];translation [GO:0006412];trichome morphogenesis [GO:0010090]	PF08069;PF00312
Eukaryotic translation initiation factor 3 subunit D (eIF3d);Eukaryotic translation initiation factor 3 subunit 7 (eIF-3-zeta)	AT5G44320	Q9FKV6	NP_199245.1	3.25424	7.3188e-07	RBPome quantitative	no	no	no	cytosol [GO:0005829];eukaryotic 43S preinitiation complex [GO:0016282];eukaryotic 48S preinitiation complex [GO:0033290];eukaryotic translation initiation factor 3 complex [GO:0005852];mRNA cap binding [GO:0098808];translation initiation factor activity [GO:0003743];cap-dependent translational initiation [GO:0002191];formation of cytoplasmic translation initiation complex [GO:0001732];translation…	PF05091
Transcription termination factor MTERF8, chloroplastic;Mitochondrial transcription termination factor 8;Protein PLASTID TRANSCRIPTIONALLY ACTIVE 15	AT5G54180	Q9FK23	NP_200229.1	3.55467	7.24918e-07	RBPome quantitative	no	no	no	chloroplast [GO:0009507];chloroplast nucleoid [GO:0042644];plastid chromosome [GO:0009508];double-stranded DNA binding [GO:0003690];chloroplast organization [GO:0009658];developmental process [GO:0032502];DNA-templated transcription, termination [GO:0006353];regulation of transcription, DNA-templated [GO:0006355]	PF02536
GTP-binding protein OBGC, chloroplastic (AtOBGC);GTP-binding protein OBG-like (AtOBGL);Protein CHLOROPLASTIC SAR1 (CPSAR1);Protein EMBRYO DEFECTIVE 269;Protein EMBRYO DEFECTIVE 3138	AT5G18570	Q8L7L0	NP_197358.2	6.74405	6.45689e-07	RBPome quantitative	no	no	no	chloroplast [GO:0009507];chloroplast inner membrane [GO:0009706];chloroplast stroma [GO:0009570];GTP binding [GO:0005525];GTPase activity [GO:0003924];magnesium ion binding [GO:0000287];chloroplast organization [GO:0009658];embryo development ending in seed dormancy [GO:0009793];response to light stimulus [GO:0009416];rRNA processing [GO:0006364];thylakoid membrane organization [GO:0010027]	PF09269;PF01018;PF01926
ATP synthase subunit alpha, chloroplastic;ATP synthase F1 sector subunit alpha	ATCG00120	P56757	NP_051044.1	3.56883	6.3248e-07	RBPome quantitative	no	YES	no	chloroplast [GO:0009507];chloroplast thylakoid [GO:0009534];chloroplast thylakoid membrane [GO:0009535];membrane [GO:0016020];mitochondrion [GO:0005739];plastoglobule [GO:0010287];proton-transporting ATP synthase complex, catalytic core F(1) [GO:0045261];stromule [GO:0010319];thylakoid [GO:0009579];thylakoid lumen [GO:0031977];ATP binding [GO:0005524];proton-transporting ATP synthase activity, ro…	PF00006;PF00306;PF02874
Eukaryotic translation initiation factor 3 subunit H (eIF3h);Eukaryotic translation initiation factor 3 subunit 3 (eIF-3-gamma;eIF3 p38 subunit)	AT1G10840	Q9C5Z2	NP_973808.1;NP_563880.1	3.31555	6.07117e-07	RBPome semiquantitative	no	no	no	cytosol [GO:0005829];eukaryotic 43S preinitiation complex [GO:0016282];eukaryotic 48S preinitiation complex [GO:0033290];eukaryotic translation initiation factor 3 complex [GO:0005852];polysomal ribosome [GO:0042788];metallopeptidase activity [GO:0008237];translation initiation factor activity [GO:0003743];abscisic acid-activated signaling pathway [GO:0009738];formation of cytoplasmic translation…	PF01398
5-methyltetrahydropteroyltriglutamate-homocysteine methyltransferase 1;Cobalamin-independent methionine synthase 1(AtMS1);Vitamin-B12-independent methionine synthase 1	AT5G17920	O50008	NP_197294.1;NP_001078599.1	3.3758	6.05513e-07	RBPome quantitative	no	no	YES	apoplast [GO:0048046];chloroplast [GO:0009507];chloroplast stroma [GO:0009570];cytosol [GO:0005829];membrane [GO:0016020];peroxisome [GO:0005777];plasma membrane [GO:0005886];plasmodesma [GO:0009506];vacuolar membrane [GO:0005774];5-methyltetrahydropteroyltriglutamate-homocysteine S-methyltransferase activity [GO:0003871];copper ion binding [GO:0005507];methionine synthase activity [GO:0008705];z…	PF08267;PF01717
Probable mediator of RNA polymerase II transcription subunit 37e;Heat shock 70 kDa protein 1 (AtHsp70-1);Heat shock cognate 70 kDa protein 1 (AtHsc70-1);Protein EARLY-RESPONSIVE TO DEHYDRATION 2	AT5G02500	P22953;F4KCE5	NP_195870.1;NP_001119156.1	4.74796	5.90121e-07	RBPome quantitative	no	YES	YES	apoplast [GO:0048046];cell wall [GO:0005618];chloroplast [GO:0009507];cytoplasm [GO:0005737];cytosol [GO:0005829];cytosolic ribosome [GO:0022626];Golgi apparatus [GO:0005794];membrane [GO:0016020];nucleolus [GO:0005730];nucleus [GO:0005634];plasma membrane [GO:0005886];plasmodesma [GO:0009506];vacuolar membrane [GO:0005774];ATP binding [GO:0005524];ATPase activity [GO:0016887];ATPase activity, co…	PF00012
Pentatricopeptide repeat-containing protein , chloroplastic;Protein PIGMENT-DEFICIENT MUTANT 1;Protein SEEDLING LETHAL 1)	AT4G18520	Q0WNP3	NP_193587.4	5.45963	5.82287e-07	RBPome quantitative	no	no	no	chloroplast [GO:0009507];RNA binding [GO:0003723];chloroplast RNA modification [GO:1900865];mRNA processing [GO:0006397];RNA modification [GO:0009451];RNA splicing [GO:0008380]	PF01535;PF13041
Glutamate--glyoxylate aminotransferase 1 ;Alanine aminotransferase;Alanine--glyoxylate aminotransferase;Alanine-2-oxoglutarate aminotransferase 1 ;Glutamate--glyoxylate aminotransferase 2;Alanine aminotransferase GGT2;Alanine-glyoxylate aminotransferase GGT2;Alanine-2-oxoglutarate aminotransferase 2	AT1G23310;AT1G70580	Q9LR30;Q9S7E9	NP_001031083.1;NP_974122.1;NP_564192.2;NP_177215.1;NP_001031263.1;NP_001031262.1	2.94659	5.82219e-07	RBPome semiquantitative	no	no	no	apoplast [GO:0048046];chloroplast [GO:0009507];membrane [GO:0016020];peroxisome [GO:0005777];vacuole [GO:0005773];alanine-glyoxylate transaminase activity [GO:0008453];glycine:2-oxoglutarate aminotransferase activity [GO:0047958];L-alanine:2-oxoglutarate aminotransferase activity [GO:0004021];pyridoxal phosphate binding [GO:0030170];glycine biosynthetic process [GO:0006545];L-alanine catabolic pr…	PF00155
U3 small nucleolar ribonucleoprotein protein MPP10	AT5G66540	Q9FJY5	NP_569037.1;NP_001332723.1	3.00824	5.647e-07	RBPome semiquantitative	no	no	no	cytosol [GO:0005829];Mpp10 complex [GO:0034457];nucleolus [GO:0005730];nucleus [GO:0005634];small nucleolar ribonucleoprotein complex [GO:0005732];small-subunit processome [GO:0032040];rRNA processing [GO:0006364]	PF04006
GTP-binding family protein	AT3G12080	F4J8M2;B5X565	NP_001078139.1;NP_187815.2	5.02018	5.62064e-07	RBPome semiquantitative	no	no	no	GTP binding [GO:0005525];chloroplast [GO:0009507];embryo development ending in seed dormancy [GO:0009793];plastid transcription [GO:0042793]	PF14714;PF01926
Proton pump-interactor 1	AT4G27500	O23144;A0A178UT56	NP_194480.2;NP_001328990.1	9.04593	5.56847e-07	RBPome quantitative	YES	YES	no	endoplasmic reticulum [GO:0005783];endoplasmic reticulum membrane [GO:0005789];integral component of membrane [GO:0016021];plasma membrane [GO:0005886];plasmodesma [GO:0009506];mRNA binding [GO:0003729];regulation of proton transport [GO:0010155]	NA
ERBB-3 BINDING PROTEIN 1 (AtEBP1);Proliferation-associated protein G2p (AtG2);Protein CELL-PROLIFERATION-RELATED (AtCPR);ERBB-3 BINDING PROTEIN 1 (AtEBP1)	AT3G51800	Q96327	NP_001190060.1;NP_190748.1;NP_850679.1	7.74946	5.56101e-07	RBPome quantitative	no	no	no	cytoplasm [GO:0005737];nucleolus [GO:0005730];nucleus [GO:0005634];plasma membrane [GO:0005886];nucleic acid binding [GO:0003676];RNA binding [GO:0003723];auxin-activated signaling pathway [GO:0009734];cell cycle G1/S phase transition [GO:0044843];multicellular organism development [GO:0007275];regulation of cell division [GO:0051302];regulation of cell growth [GO:0001558];response to cytokinin […	PF00557
RNA-binding CRS1 / YhbY (CRM) domain protein	AT4G39040	F4JV86;Q9SVI9	NP_849521.1;NP_195615.1	7.365	5.4271e-07	RBPome quantitative	no	no	no	RNA binding [GO:0003723];chloroplast [GO:0009507]	PF01985
Protein-protein interaction regulator family protein	AT1G15200	Q9C5G2;F4HZI6;F4HZI7;F4HZI8	NP_563965.1;NP_001184999.1;NP_001185001.1;NP_001185000.1	3.78696	5.40262e-07	RBPome semiquantitative	no	no	no	catalytic step 2 spliceosome [GO:0071013];exon-exon junction complex [GO:0035145]	PF04696
Oxygen-evolving enhancer protein 1-2, chloroplastic (OEE1);33 kDa subunit of oxygen evolving system of photosystem II;Manganese-stabilizing protein 2m(MSP-2)Oxygen-evolving enhancer protein 1-1, chloroplastic (OEE1);Manganese-stabilizing protein 1) (MSP-1)	AT3G50820;AT5G66570	Q9S841;P23321	NP_190651.1;NP_201458.1	4.49579	5.2716e-07	RBPome quantitative	no	YES	YES	chloroplast [GO:0009507];chloroplast stroma [GO:0009570];chloroplast thylakoid [GO:0009534];chloroplast thylakoid membrane [GO:0009535];photosystem II oxygen evolving complex [GO:0009654];plastoglobule [GO:0010287];thylakoid [GO:0009579];thylakoid lumen [GO:0031977];oxygen evolving activity [GO:0010242];poly(U) RNA binding [GO:0008266];photoinhibition [GO:0010205];photosynthesis, light reaction […	PF01716
Eukaryotic translation initiation factor 4B1 (eIF4B1)	AT3G26400	Q9LIN5	NP_189271.1	4.86781	5.22926e-07	RBPome quantitative	no	no	no	nucleus [GO:0005634];mRNA binding [GO:0003729];protein homodimerization activity [GO:0042803];translation initiation factor activity [GO:0003743]	PF06273
MEI2-like 5 (AML5)	AT1G29400	Q8VWF5	NP_849727.1;NP_174233.2;NP_001320501.1	4.57593	5.09186e-07	RBPome semiquantitative	YES	no	no	nuclear speck [GO:0016607];nucleus [GO:0005634];mRNA binding [GO:0003729];RNA binding [GO:0003723];meiotic cell cycle [GO:0051321];positive regulation of growth [GO:0045927];positive regulation of meiotic nuclear division [GO:0045836]	PF00076;PF04059
Carbohydrate-binding-like fold	AT3G62360	A0A1I9LSH2;Q9LZQ4	NP_001327489.1;NP_191795.1	3.59942	4.92931e-07	RBPome quantitative	no	no	no	integral component of membrane [GO:0016021];endoplasmic reticulum [GO:0005783];endoplasmic reticulum membrane [GO:0005789];Golgi apparatus [GO:0005794];plant-type cell wall [GO:0009505];vacuolar membrane [GO:0005774]	NA
Oxygen-evolving enhancer protein 2-1, chloroplastic (OEE2);23 kDa subunit of oxygen evolving system of photosystem II);23 kDa thylakoid membrane protein	AT1G06680	Q42029	NP_172153.1;NP_001117239.1	3.98613	4.89481e-07	RBPome quantitative	no	YES	no	apoplast [GO:0048046];chloroplast [GO:0009507];chloroplast envelope [GO:0009941];chloroplast stroma [GO:0009570];chloroplast thylakoid [GO:0009534];chloroplast thylakoid lumen [GO:0009543];chloroplast thylakoid membrane [GO:0009535];extrinsic component of membrane [GO:0019898];photosystem II oxygen evolving complex [GO:0009654];thylakoid [GO:0009579];thylakoid lumen [GO:0031977];calcium ion bindi…	PF01789
Aminomethyltransferase, mitochondrial;Glycine cleavage system T protein) (GCVT)	AT1G11860	O65396;A0A2H1ZEA9	NP_849646.1;NP_172650.1;NP_001318983.1	4.30238	4.89481e-07	RBPome quantitative	no	no	no	apoplast [GO:0048046];chloroplast [GO:0009507];chloroplast envelope [GO:0009941];chloroplast stroma [GO:0009570];chloroplast thylakoid [GO:0009534];cytosolic ribosome [GO:0022626];membrane [GO:0016020];mitochondrion [GO:0005739];aminomethyltransferase activity [GO:0004047];transaminase activity [GO:0008483];glycine decarboxylation via glycine cleavage system [GO:0019464];response to cadmium ion […	PF01571;PF08669
60S ribosomal protein L31-3;60S ribosomal protein L31-2;60S ribosomal protein L31-1;Ribosomal protein L31e family protein	AT5G56710;AT4G26230;AT2G19740	P51420;Q9STR1;Q9SLL7;A8MR49	NP_200482.1;NP_194353.1;NP_179564.1;NP_001078758.1	6.55482	4.89481e-07	RBPome quantitative	no	no	no	cell wall [GO:0005618];cytosolic large ribosomal subunit [GO:0022625];cytosolic ribosome [GO:0022626];plasmodesma [GO:0009506];polysomal ribosome [GO:0042788];structural constituent of ribosome [GO:0003735];cytoplasmic translation [GO:0002181];chloroplast [GO:0009507];plasma membrane [GO:0005886];ribosome [GO:0005840];translation [GO:0006412]	PF01198
Eukaryotic initiation factor 4A-III homolog (eIF4A-III);(DEAD-box ATP-dependent RNA helicase 2 (AtRH02)	AT3G19760	Q94A52	NP_188610.1	5.19322	4.86707e-07	RBPome quantitative	no	no	no	cytoplasm [GO:0005737];exon-exon junction complex [GO:0035145];membrane [GO:0016020];nuclear speck [GO:0016607];nucleolus [GO:0005730];nucleoplasm [GO:0005654];nucleus [GO:0005634];ATP binding [GO:0005524];helicase activity [GO:0004386];mRNA binding [GO:0003729];mRNA processing [GO:0006397];mRNA transport [GO:0051028];nuclear-transcribed mRNA catabolic process, nonsense-mediated decay [GO:0000184…	PF00270;PF00271
Pentatricopeptide repeat-containing protein, chloroplastic;Maize PPR4 homolog (AtPPR4)	AT5G04810	Q0WMY5;A0A1P8BFG1	NP_568141.2;NP_001331918.1	3.72208	4.80504e-07	RBPome quantitative	no	no	no	chloroplast [GO:0009507];RNA binding [GO:0003723];embryonic pattern specification [GO:0009880];leaf development [GO:0048366];RNA splicing [GO:0008380]	PF01535;PF12854;PF13041;PF13812;PF00076
Guanine nucleotide-binding protein-like NSN1;Nucleolar GTP-binding protein NSN1;DAR GTPase 4;Protein nucleostemin-like 1)	AT3G07050	Q9M8Z5	NP_187361.1	4.36533	4.72855e-07	RBPome semiquantitative	no	no	no	nucleolus [GO:0005730];plasmodesma [GO:0009506];GTP binding [GO:0005525];cotyledon development [GO:0048825];floral organ morphogenesis [GO:0048444];maintenance of inflorescence meristem identity [GO:0010077];negative regulation of transcription, DNA-templated [GO:0045892];regulation of embryonic development [GO:0045995];regulation of epidermal cell differentiation [GO:0045604];regulation of leaf …	PF08701;PF01926
Eukaryotic translation initiation factor 5A-2 (eIF-5A-2);Protein FUMONISIN B1-RESISTANT 12	AT1G26630	Q93VP3	NP_173985.1;NP_001077597.1	6.34868	4.64485e-07	RBPome quantitative	no	no	no	cytoplasm [GO:0005737];nucleus [GO:0005634];ribosome binding [GO:0043022];translation elongation factor activity [GO:0003746];translation initiation factor activity [GO:0003743];defense response to bacterium [GO:0042742];host programmed cell death induced by symbiont [GO:0034050];positive regulation of translational elongation [GO:0045901];positive regulation of translational termination [GO:0045…	PF01287
RNA-binding (RRM/RBD/RNP motifs) family protein, putative	AT3G52660	Q9LXJ8	NP_190834.1;NP_001327786.1;NP_001030849.1	9.62815	4.55336e-07	RBPome quantitative	YES	no	no	cytosol [GO:0005829];ribonucleoprotein complex [GO:1990904];mRNA binding [GO:0003729];RNA binding [GO:0003723]	PF00076
DEAD-box ATP-dependent RNA helicase 39	AT4G09730	Q56X76	NP_849348.1	7.00629	4.32986e-07	RBPome quantitative	no	no	no	chloroplast [GO:0009507];ATP binding [GO:0005524];ATPase activity [GO:0016887];helicase activity [GO:0004386];large ribosomal subunit rRNA binding [GO:0070180];chloroplast ribulose bisphosphate carboxylase complex assembly [GO:0110102];chloroplast rRNA processing [GO:1901259]	PF00270;PF00271
Glyceraldehyde-3-phosphate dehydrogenase GAPB, chloroplastic;NADP-dependent glyceraldehydephosphate dehydrogenase B	AT1G42970	P25857	NP_174996.1	3.46158	4.3178e-07	RBPome quantitative	no	YES	no	apoplast [GO:0048046];chloroplast [GO:0009507];chloroplast envelope [GO:0009941];chloroplast membrane [GO:0031969];chloroplast stroma [GO:0009570];chloroplast thylakoid membrane [GO:0009535];membrane [GO:0016020];stromule [GO:0010319];glyceraldehyde-3-phosphate dehydrogenase (NAD+) (phosphorylating) activity [GO:0004365];glyceraldehyde-3-phosphate dehydrogenase (NADP+) (phosphorylating) activity …	PF02672;PF02800;PF00044
30S ribosomal protein S5, chloroplastic	AT2G33800	P93014	NP_180936.1	4.41051	4.28728e-07	RBPome quantitative	no	no	no	chloroplast [GO:0009507];chloroplast stroma [GO:0009570];chloroplast thylakoid [GO:0009534];chloroplast thylakoid membrane [GO:0009535];membrane [GO:0016020];mitochondrial small ribosomal subunit [GO:0005763];nucleus [GO:0005634];thylakoid [GO:0009579];rRNA binding [GO:0019843];structural constituent of ribosome [GO:0003735];adaxial/abaxial pattern specification [GO:0009955];chloroplast rRNA proc…	PF00333;PF03719
DCL protein (DUF3223)	AT3G46630	Q9SNB5	NP_190247.1	3.47838	4.28728e-07	RBPome quantitative	no	no	no	chloroplast [GO:0009507];chloroplast organization [GO:0009658];chloroplast rRNA processing [GO:1901259]	NA
Pentatricopeptide repeat-containing protein, chloroplastic	AT5G02830	Q8GYL7	NP_195903.2	4.03499	4.15898e-07	RBPome quantitative	no	no	no	chloroplast [GO:0009507]	PF01535;PF13041;PF13812
Pentatricopeptide repeat-containing protein PNM1, mitochondrial (PPR PROTEIN LOCALIZED TO THE NUCLEUS AND MITOCHONDRIA 1)	AT5G60960	Q9FME4	NP_200904.1	5.26894	4.13023e-07	RBPome semiquantitative	YES	no	no	mitochondrial matrix [GO:0005759];mitochondrion [GO:0005739];nucleus [GO:0005634];mRNA binding [GO:0003729];RNA binding [GO:0003723];regulation of translation [GO:0006417]	PF01535;PF13041;PF13812
Serine/arginine-rich splicing factor RSZ22A (AtRSZ22a)	AT2G24590	Q9SJA6	NP_180035.1	6.12711	4.08507e-07	RBPome semiquantitative	no	YES	no	cytosol [GO:0005829];nuclear speck [GO:0016607];nucleolus [GO:0005730];nucleus [GO:0005634];spliceosomal complex [GO:0005681];RNA binding [GO:0003723];zinc ion binding [GO:0008270];mRNA cis splicing, via spliceosome [GO:0045292];regulation of alternative mRNA splicing, via spliceosome [GO:0000381];RNA splicing [GO:0008380]	PF00076;PF00098
CRM-domain containing factor CFM3B, chloroplastic (AtCFM3b)	AT4G14510	F4JVH1	NP_193187.3	5.57488	4.08363e-07	RBPome quantitative	no	no	no	chloroplast [GO:0009507];RNA binding [GO:0003723];Group II intron splicing [GO:0000373];mRNA processing [GO:0006397];seed development [GO:0048316]	PF01985
40S ribosomal protein S3a-2	AT4G34670	Q42262	NP_195193.1	9.49023	4.08363e-07	RBPome quantitative	YES	YES	no	cell wall [GO:0005618];cytosol [GO:0005829];cytosolic ribosome [GO:0022626];cytosolic small ribosomal subunit [GO:0022627];membrane [GO:0016020];nucleolus [GO:0005730];plasma membrane [GO:0005886];plasmodesma [GO:0009506];polysomal ribosome [GO:0042788];mRNA binding [GO:0003729];structural constituent of ribosome [GO:0003735];translation [GO:0006412]	PF01015
40S ribosomal protein S14-1	AT2G36160	Q9SIH0	NP_181158.1	6.7545	4.079e-07	RBPome quantitative	no	no	no	chloroplast [GO:0009507];cytosol [GO:0005829];cytosolic ribosome [GO:0022626];cytosolic small ribosomal subunit [GO:0022627];membrane [GO:0016020];plasma membrane [GO:0005886];plasmodesma [GO:0009506];polysomal ribosome [GO:0042788];vacuolar membrane [GO:0005774];mRNA 5'-UTR binding [GO:0048027];small ribosomal subunit rRNA binding [GO:0070181];structural constituent of ribosome [GO:0003735];matu…	PF00411
Plasma membrane intrinsic protein 2E;Probable aquaporin PIP2-6 (AtPIP2;6)	AT2G39010	A0A1P8AZD1;Q9ZV07	NP_001324169.1;NP_181434.1	5.0069	4.04462e-07	RBPome semiquantitative	no	no	no	integral component of membrane [GO:0016021];channel activity [GO:0015267];membrane [GO:0016020];plasma membrane [GO:0005886];plasmodesma [GO:0009506];vacuole [GO:0005773];water channel activity [GO:0015250];response to nematode [GO:0009624];response to water deprivation [GO:0009414]	PF00230
Polyadenylate-binding protein RBP47B;RNA-binding protein 47B (AtRBP47B)	AT3G19130	Q0WW84	NP_188544.1	12.3091	4.02689e-07	RBPome quantitative	no	no	no	cytoplasmic stress granule [GO:0010494];cytosol [GO:0005829];nucleus [GO:0005634];mRNA binding [GO:0003729];poly(A) binding [GO:0008143];cellular response to heat [GO:0034605];mRNA processing [GO:0006397];stress granule assembly [GO:0034063]	PF00076
50S ribosomal protein L24, chloroplastic (CL24);Protein SUPPRESSOR OF VARIEGATION 8;Translation protein SH3-like family protein	AT5G54600	P92959;F4K1S8	NP_851190.1;NP_200271.2	2.91848	4.02689e-07	RBPome quantitative	no	no	no	chloroplast [GO:0009507];chloroplast envelope [GO:0009941];chloroplast stroma [GO:0009570];ribosome [GO:0005840];rRNA binding [GO:0019843];structural constituent of ribosome [GO:0003735];plastid translation [GO:0032544];translation [GO:0006412]	PF00467;PF17136
Polypyrimidine tract-binding protein homolog 2	AT5G53180	Q9FGL9	NP_200130.1	2.8666	4.02479e-07	RBPome semiquantitative	YES	no	no	cytoplasm [GO:0005737];nucleus [GO:0005634];P-body [GO:0000932];mRNA binding [GO:0003729];RNA binding [GO:0003723];mRNA processing [GO:0006397];regulation of alternative mRNA splicing, via spliceosome [GO:0000381];regulation of RNA splicing [GO:0043484];regulation of translation [GO:0006417];RNA splicing [GO:0008380];seed germination [GO:0009845]	PF00076;PF11835
RNA-binding (RRM/RBD/RNP motifs) family protein	AT2G46780	Q501B0	NP_182201.4;NP_001324122.1	8.50333	3.92855e-07	RBPome quantitative	no	no	no	ribonucleoprotein complex [GO:1990904];mRNA binding [GO:0003729];RNA binding [GO:0003723];mRNA processing [GO:0006397]	PF00076
DEAD-box ATP-dependent RNA helicase 56;UAP56 homolog B;DEAD-box ATP-dependent RNA helicase 15 (UAP56 homolog A)	AT5G11200;AT5G11170	Q9LFN6;Q56XG6;F4JWF7;F4JWF6;F4JWF3	NP_568245.1;NP_568244.2;NP_001154707.1;NP_001154706.1;NP_001318536.1	4.78924	3.8475e-07	RBPome semiquantitative	no	YES	YES	nucleus [GO:0005634];ATP binding [GO:0005524];helicase activity [GO:0004386];RNA binding [GO:0003723];mRNA processing [GO:0006397];mRNA transport [GO:0051028];RNA splicing [GO:0008380];nucleolus [GO:0005730];plasmodesma [GO:0009506];ATP-dependent RNA helicase activity [GO:0004004];ATPase activity [GO:0016887];double-stranded DNA binding [GO:0003690];double-stranded RNA binding [GO:0003725];single…	PF00270;PF00271
Protein argonaute 2	AT1G31280	Q9SHF3	NP_174413.2	5.94734	3.80522e-07	RBPome semiquantitative	YES	no	no	cytosol [GO:0005829];nucleus [GO:0005634];mRNA binding [GO:0003729];siRNA binding [GO:0035197];defense response to bacterium [GO:0042742];defense response to virus [GO:0051607];gene silencing by RNA [GO:0031047];modulation by virus of host morphology or physiology [GO:0019048];regulation of translation [GO:0006417]	PF08699;PF16488;PF16486;PF02170;PF02171
U2 snRNP auxiliary factor large subunit;Splicing factor U2af large subunit A;U2 auxiliary factor 65 kDa subunit A	AT4G36690	F4JQG2;O23212	NP_001190937.1;NP_195387.1	4.41352	3.80522e-07	RBPome semiquantitative	no	no	no	nucleus [GO:0005634];RNA binding [GO:0003723];mRNA processing [GO:0006397];RNA splicing [GO:0008380];commitment complex [GO:0000243];nuclear speck [GO:0016607];U2-type prespliceosome [GO:0071004];U2AF [GO:0089701];poly-pyrimidine tract binding [GO:0008187];pre-mRNA 3'-splice site binding [GO:0030628];defense response to bacterium [GO:0042742];mRNA splicing, via spliceosome [GO:0000398]	PF00076
Ribulose bisphosphate carboxylase large chain (RuBisCO large subunit)	ATCG00490	O03042	NP_051067.1	2.82028	3.80522e-07	RBPome quantitative	no	YES	no	apoplast [GO:0048046];cell wall [GO:0005618];chloroplast [GO:0009507];chloroplast envelope [GO:0009941];chloroplast stroma [GO:0009570];chloroplast thylakoid membrane [GO:0009535];cytosolic ribosome [GO:0022626];membrane [GO:0016020];plastoglobule [GO:0010287];thylakoid [GO:0009579];magnesium ion binding [GO:0000287];monooxygenase activity [GO:0004497];ribulose-bisphosphate carboxylase activity […	PF00016;PF02788
30S ribosomal protein S17, chloroplastic (CS17)	AT1G79850	P16180	NP_178103.1	3.70224	3.73014e-07	RBPome quantitative	no	YES	no	chloroplast [GO:0009507];chloroplast envelope [GO:0009941];chloroplast stroma [GO:0009570];chloroplast thylakoid [GO:0009534];cytosolic small ribosomal subunit [GO:0022627];plastid small ribosomal subunit [GO:0000312];rRNA binding [GO:0019843];structural constituent of ribosome [GO:0003735];plastid translation [GO:0032544]	PF00366
DHBP synthase RibB-like alpha/beta domain-containing protein	AT3G01920	Q9SGI3;A0A1I9LM38	NP_566156.2;NP_001325721.1	6.00918	3.72782e-07	RBPome semiquantitative	no	no	no	double-stranded RNA binding [GO:0003725]	PF01300
40S ribosomal protein S8-1	AT5G20290	Q93VG5	NP_197529.1	4.17399	3.7251e-07	RBPome quantitative	YES	YES	no	cell wall [GO:0005618];chloroplast [GO:0009507];cytosol [GO:0005829];cytosolic ribosome [GO:0022626];cytosolic small ribosomal subunit [GO:0022627];membrane [GO:0016020];nucleolus [GO:0005730];plasma membrane [GO:0005886];plasmodesma [GO:0009506];polysomal ribosome [GO:0042788];mRNA binding [GO:0003729];structural constituent of ribosome [GO:0003735];maturation of SSU-rRNA from tricistronic rRNA …	PF01201
High chlorophyll fluorescent 107	AT3G17040	F4J3Z3;Q8RWG2;A0A1I9LTR4;A0A1I9LTR5	NP_001189914.1;NP_188329.1;NP_001327903.1;NP_001327904.1	6.02665	3.61091e-07	RBPome quantitative	no	no	no	RNA processing [GO:0006396];chloroplast [GO:0009507];chloroplast envelope [GO:0009941];chloroplast membrane [GO:0031969];chloroplast stroma [GO:0009570];vacuolar membrane [GO:0005774];protein self-association [GO:0043621];single-stranded RNA binding [GO:0003727];mRNA processing [GO:0006397];negative regulation of exoribonuclease activity [GO:1901918];plastid organization [GO:0009657];regulation o…	NA
CRS1 / YhbY (CRM) domain-containing protein	AT4G29750	A0A1P8B7L2;F4JNR2	NP_001329382.1;NP_194704.2	5.67796	3.60608e-07	RBPome semiquantitative	no	no	no	RNA binding [GO:0003723]	PF01985
Ribonuclease TUDOR 2 (AtTudor2);100 kDa coactivator-like protein	AT5G61780	Q9FLT0	NP_200986.1	11.3112	3.60608e-07	RBPome quantitative	YES	no	no	cytoplasm [GO:0005737];cytoplasmic stress granule [GO:0010494];cytosol [GO:0005829];endoplasmic reticulum [GO:0005783];nuclear envelope [GO:0005635];nucleus [GO:0005634];P-body [GO:0000932];perinuclear region of cytoplasm [GO:0048471];plasmodesma [GO:0009506];RISC complex [GO:0016442];mRNA binding [GO:0003729];nuclease activity [GO:0004518];RNA binding [GO:0003723];cellular response to heat [GO:0…	PF00565;PF00567
Ribulose bisphosphate carboxylase/oxygenase activase, chloroplastic (RuBisCO activase)	AT2G39730	P10896;F4IVZ7	NP_565913.1;NP_850321.1;NP_850320.1	3.03566	3.56935e-07	RBPome quantitative	no	no	no	apoplast [GO:0048046];cell wall [GO:0005618];chloroplast [GO:0009507];chloroplast envelope [GO:0009941];chloroplast stroma [GO:0009570];chloroplast thylakoid membrane [GO:0009535];membrane [GO:0016020];nucleus [GO:0005634];plastoglobule [GO:0010287];stromule [GO:0010319];thylakoid [GO:0009579];ADP binding [GO:0043531];ATP binding [GO:0005524];enzyme regulator activity [GO:0030234];ribulose-1,5-bi…	PF00004
Pentatricopeptide repeat-containing protein	AT2G30780	O49343	NP_180636.1;NP_001324795.1	4.1365	3.31107e-07	RBPome semiquantitative	no	no	no	NA	PF01535;PF13041
Cysteine synthase 1 (At.OAS.5-8);Beta-substituted Ala synthase 1;1;O-acetylserine (thiol)-lyase 1);O-acetylserine sulfhydrylase;Protein ONSET OF LEAF DEATH 3	AT4G14880	P47998	NP_849386.1;NP_193224.1;NP_001328013.1;NP_001190733.1;NP_001190732.1	3.09175	3.24889e-07	RBPome semiquantitative	no	no	no	apoplast [GO:0048046];chloroplast [GO:0009507];chloroplast stroma [GO:0009570];cytoplasm [GO:0005737];cytosol [GO:0005829];membrane [GO:0016020];nucleus [GO:0005634];peroxisome [GO:0005777];plasma membrane [GO:0005886];vacuolar membrane [GO:0005774];cysteine synthase activity [GO:0004124];pyridoxal phosphate binding [GO:0030170];aging [GO:0007568];cysteine biosynthetic process [GO:0019344];cystei…	PF00291
40S ribosomal protein S9-2	AT5G39850	Q9FLF0	NP_198801.1	10.4312	3.14512e-07	RBPome quantitative	no	no	no	cytosol [GO:0005829];cytosolic small ribosomal subunit [GO:0022627];membrane [GO:0016020];plasmodesma [GO:0009506];rRNA binding [GO:0019843];structural constituent of ribosome [GO:0003735];positive regulation of translational fidelity [GO:0045903];translation [GO:0006412]	PF00163;PF01479
THO complex subunit 4A;ALYREF homolog 1 (AtALY1)	AT5G59950	Q8L773;F4JXE3;B3H4K4;F4JXE5;F4JXE7	NP_851229.1;NP_001190572.1;NP_001119461.1;NP_974965.1;NP_200803.3	8.48931	3.1199e-07	RBPome quantitative	YES	no	no	nucleolus [GO:0005730];nucleoplasm [GO:0005654];RNA binding [GO:0003723];mRNA transport [GO:0051028];mRNA binding [GO:0003729]	PF13865;PF00076
RNA-binding (RRM/RBD/RNP motifs) family protein	AT5G55550	F4K4W6;Q949Z3;A0A1P8BF50;A0A1P8BF26	NP_851195.1;NP_001331847.1;NP_001331846.1;NP_001331845.1;NP_001190546.1;NP_974937.1;NP_568826.1;NP_001331848.1;NP_001331842.1;NP_001331844.1;NP_001331843.1	4.6998	3.08653e-07	RBPome semiquantitative	YES	no	no	RNA binding [GO:0003723];mRNA binding [GO:0003729];ribonucleoprotein complex [GO:1990904]	PF00076
Oligouridylate-binding protein 1C (AtUBP1c);Polyuridylate-binding protein UBP1C	AT3G14100	Q9LJH8	NP_188026.1	11.7445	2.94196e-07	RBPome quantitative	no	no	no	nucleus [GO:0005634];mRNA binding [GO:0003729];mRNA processing [GO:0006397]	PF00076
Nascent polypeptide-associated complex subunit alpha-like protein 2 (NAC-alpha-like protein 2)	AT3G49470	Q94JX9;A0A1I9LR04	NP_190516.1;NP_001327011.1	4.97766	2.94196e-07	RBPome semiquantitative	no	no	no	cytosol [GO:0005829];nascent polypeptide-associated complex [GO:0005854];protein transport [GO:0015031]	PF01849
Chorismate synthase	AT4G01290	Q56YP1;Q56YR0	NP_001078342.1;NP_192038.3	3.5444	2.94196e-07	RBPome semiquantitative	YES	no	no	mRNA cap binding complex [GO:0005845];mRNA binding [GO:0003729]	NA
60S ribosomal protein L32-2	AT5G46430	Q9FHG2	NP_851142.1;NP_199455.1	3.8813	2.94196e-07	RBPome quantitative	no	no	no	cytosol [GO:0005829];cytosolic large ribosomal subunit [GO:0022625];structural constituent of ribosome [GO:0003735];translation [GO:0006412]	PF01655
Rho-N domain-containing protein 1, chloroplastic;Rho termination factor	AT1G06190	Q94K75;A0A1P8AM12;A0A1P8AM09	NP_001077466.1;NP_563761.1;NP_001320172.1;NP_001320173.1;NP_001320171.1	6.6765	2.93901e-07	RBPome quantitative	no	no	no	chloroplast [GO:0009507];protein self-association [GO:0043621];rRNA binding [GO:0019843];chloroplast mRNA processing [GO:0010239];chloroplast rRNA processing [GO:1901259];DNA-templated transcription, termination [GO:0006353];response to abscisic acid [GO:0009737]	PF07498
Tetratricopeptide repeat (TPR)-like superfamily protein	AT1G15290	F4HZK4;A0A1P8ATX7	NP_172981.3;NP_001322392.1	5.11352	2.89694e-07	RBPome quantitative	no	no	no	cytoplasm [GO:0005737];cytosol [GO:0005829]	PF12807
La-related protein 1B (AtLARP1b)	AT5G66100	Q8RWR2	NP_201411.2	2.6034	2.89162e-07	RBPome semiquantitative	YES	no	no	cytoplasm [GO:0005737];polysome [GO:0005844];mRNA binding [GO:0003729];leaf senescence [GO:0010150]	PF05383
Ribosomal protein S7, mitochondrial	ATMG01270;AT2G07696	P92557	YP_009472106.2;NP_178787.1	4.52198	2.88211e-07	RBPome semiquantitative	no	no	no	mitochondrial small ribosomal subunit [GO:0005763];mRNA binding [GO:0003729];rRNA binding [GO:0019843];structural constituent of ribosome [GO:0003735];ribosomal small subunit assembly [GO:0000028];translation [GO:0006412]	PF00177
5'-3' exoribonuclease;Protein ACC INSENSITIVE 1;Protein ETHYLENE INSENSITIVE 5;Protein EXORIBONUCLEASE 4	AT1G54490	A0A1P8AQR8;Q9FQ04	NP_001321327.1;NP_175851.1	4.27353	2.88125e-07	RBPome semiquantitative	YES	no	no	nucleus [GO:0005634];5'-3' exoribonuclease activity [GO:0004534];nucleic acid binding [GO:0003676];zinc ion binding [GO:0008270];mRNA processing [GO:0006397];cytoplasmic stress granule [GO:0010494];cytosol [GO:0005829];P-body [GO:0000932];polysome [GO:0005844];mRNA binding [GO:0003729];cell division [GO:0051301];cellular heat acclimation [GO:0070370];deadenylation-independent decapping of nuclear…	PF17846;PF03159;PF00098
Ran BP2/NZF zinc finger-like superfamily protein	AT5G25490	Q8GWD1	NP_197931.1;NP_001331719.1	3.46427	2.88125e-07	RBPome semiquantitative	no	no	no	metal ion binding [GO:0046872]	PF00641
Pentatricopeptide repeat-containing protein ;SNF1-like protein kinase AtC401	AT5G21222	Q8S9D1	NP_850859.2;NP_001330028.1;NP_001330027.1;NP_001330026.1	4.83811	2.84771e-07	RBPome quantitative	no	no	no	ATP binding [GO:0005524];protein kinase activity [GO:0004672]	PF00069;PF01535;PF13041;PF13812
Probable mediator of RNA polymerase II transcription subunit 36b;Histone-glutamine methyltransferase;SKP1-interacting partner 7;rRNA 2'-O-methyltransferase fibrillarin 1;Mediator of RNA polymerase II transcription subunit 36a;Fibrillarin-like protein 2;Histone-glutamine methyltransferase;rRNA 2'-O-methyltransferase fibrillarin 2	AT5G52470;AT4G25630	Q9FEF8;Q94AH9	NP_568772.3;NP_567724.1;NP_001119418.1	4.79114	2.82757e-07	RBPome quantitative	no	no	no	box C/D snoRNP complex [GO:0031428];Cajal body [GO:0015030];membrane [GO:0016020];nucleolus [GO:0005730];small-subunit processome [GO:0032040];histone-glutamine methyltransferase activity [GO:1990259];RNA binding [GO:0003723];rRNA methyltransferase activity [GO:0008649];snoRNA binding [GO:0030515];box C/D snoRNA 3'-end processing [GO:0000494];histone glutamine methylation [GO:1990258];rRNA methyl…	PF01269
Polyadenylate-binding protein 2 (PABP-2)	AT4G34110	P42731	NP_195137.5	10.7269	2.80527e-07	RBPome quantitative	YES	YES	no	cytoplasm [GO:0005737];cytosol [GO:0005829];nucleus [GO:0005634];ribonucleoprotein complex [GO:1990904];mRNA 3'-UTR binding [GO:0003730];mRNA binding [GO:0003729];poly(A) binding [GO:0008143];poly(U) RNA binding [GO:0008266];RNA binding [GO:0003723];translation initiation factor activity [GO:0003743];nuclear-transcribed mRNA catabolic process, nonsense-mediated decay [GO:0000184];regulation of nu…	PF00658;PF00076
Pentatricopeptide repeat-containing protein, chloroplastic;Protein PROTON GRADIENT REGULATION 3	AT4G31850	Q9SZ52	NP_194913.1	4.26814	2.79236e-07	RBPome quantitative	no	YES	no	chloroplast [GO:0009507];RNA stabilization [GO:0043489];translation [GO:0006412]	PF01535;PF12854;PF13041;PF13812
MEI2-like protein 1 (AML1)	AT5G61960	A0A1P8BBU0;Q8W4I9	NP_001330771.1;NP_001330770.1;NP_001330769.1;NP_001330768.1;NP_001330767.1;NP_001330766.1;NP_001330764.1;NP_568946.1;NP_001330765.1;NP_001318861.1;NP_001032122.1	5.22437	2.75136e-07	RBPome semiquantitative	YES	no	no	RNA binding [GO:0003723];nuclear speck [GO:0016607];nucleus [GO:0005634];mRNA binding [GO:0003729];meiotic cell cycle [GO:0051321];positive regulation of meiotic nuclear division [GO:0045836]	PF00076;PF04059
Pentatricopeptide repeat-containing protein, mitochondrial	AT4G01990	Q93WC5	NP_567220.1	4.35608	2.72285e-07	RBPome semiquantitative	no	no	no	mitochondrion [GO:0005739]	PF01535
Serine/arginine-rich splicing factor SC35 (AtSC35);SC35-like splicing factor)	AT5G64200	Q9FMG4	NP_851261.1;NP_201225.1	6.03166	2.72285e-07	RBPome quantitative	YES	no	no	cytoplasm [GO:0005737];cytosol [GO:0005829];membrane [GO:0016020];nuclear speck [GO:0016607];nucleus [GO:0005634];spliceosomal complex [GO:0005681];mRNA binding [GO:0003729];RNA binding [GO:0003723];mRNA cis splicing, via spliceosome [GO:0045292];mRNA splicing, via spliceosome [GO:0000398];regulation of alternative mRNA splicing, via spliceosome [GO:0000381];RNA splicing [GO:0008380]	PF00076
SecY protein transport family protein	AT2G34250;AT1G29310	O80774;Q8RWJ5	NP_180972.1;NP_174225.2;NP_001324290.1;NP_001321283.1;NP_001031476.1	5.72652	2.66733e-07	RBPome quantitative	no	no	no	endoplasmic reticulum [GO:0005783];endoplasmic reticulum membrane [GO:0005789];integral component of membrane [GO:0016021];Sec61 translocon complex [GO:0005784];protein transmembrane transporter activity [GO:0008320];signal sequence binding [GO:0005048];posttranslational protein targeting to endoplasmic reticulum membrane [GO:0006620];SRP-dependent cotranslational protein targeting to membrane, t…	PF10559;PF00344
50S ribosomal protein L13, chloroplastic (CL13);Protein EMBRYO DEFECTIVE 1473	AT1G78630	Q9SYL9	NP_177984.1	3.72881	2.64065e-07	RBPome quantitative	no	no	no	chloroplast [GO:0009507];chloroplast envelope [GO:0009941];chloroplast stroma [GO:0009570];cytosolic large ribosomal subunit [GO:0022625];ribosome [GO:0005840];thylakoid [GO:0009579];mRNA binding [GO:0003729];structural constituent of ribosome [GO:0003735];negative regulation of translation [GO:0017148];response to cytokinin [GO:0009735];translation [GO:0006412]	PF00572
50S ribosomal protein L2, chloroplastic	ATCG00830;ATCG01310	P56791	NP_051123.1;NP_051099.1	3.5949	2.64065e-07	RBPome quantitative	YES	YES	no	chloroplast [GO:0009507];chloroplast envelope [GO:0009941];chloroplast stroma [GO:0009570];membrane [GO:0016020];mitochondrial large ribosomal subunit [GO:0005762];mRNA binding [GO:0003729];rRNA binding [GO:0019843];structural constituent of ribosome [GO:0003735];transferase activity [GO:0016740];mitochondrial translation [GO:0032543]	PF00181;PF03947
Photosystem I subunit O (PSI-O)	AT1G08380	Q949Q5	NP_563815.1	3.9536	2.53477e-07	RBPome semiquantitative	no	no	no	chloroplast [GO:0009507];chloroplast thylakoid membrane [GO:0009535];integral component of membrane [GO:0016021];photosystem I [GO:0009522];thylakoid [GO:0009579];photosynthesis, light harvesting in photosystem I [GO:0009768];photosynthetic electron transport chain [GO:0009767]	NA
S-adenosyl-L-methionine-dependent methyltransferases superfamily protein	AT5G26180	Q8GYE8	NP_851079.1;NP_197990.2;NP_001331922.1;NP_001331921.1;NP_001331920.1	3.42583	2.46556e-07	RBPome semiquantitative	no	no	no	nucleolus [GO:0005730];methyltransferase activity [GO:0008168];RNA binding [GO:0003723];rRNA base methylation [GO:0070475]	PF01189
Mitochondrial transcription termination factor family protein	AT2G34620	O64685	NP_181009.1	3.2977	2.46089e-07	RBPome semiquantitative	no	no	no	chloroplast [GO:0009507];plastid nucleoid [GO:0042646];double-stranded DNA binding [GO:0003690];cellular response to salt stress [GO:0071472];chloroplast organization [GO:0009658];developmental process [GO:0032502];regulation of transcription, DNA-templated [GO:0006355]	PF02536
Transcription termination factor MTERF4, chloroplastic;Mitochondrial transcription termination factor 4;Protein BELAYA SMERT';Protein RUGOSA2	AT4G02990	Q9ZT96	NP_192208.1;NP_001329662.1	3.88921	2.4567e-07	RBPome semiquantitative	no	no	no	chloroplast [GO:0009507];mitochondrion [GO:0005739];plastid [GO:0009536];double-stranded DNA binding [GO:0003690];chloroplast organization [GO:0009658];developmental process [GO:0032502];DNA-templated transcription, termination [GO:0006353];embryo development ending in seed dormancy [GO:0009793];plastid rRNA transcription [GO:0042794];plastid transcription [GO:0042793];regulation of transcription…	PF02536
Pentatricopeptide repeat-containing protein	AT5G66520	Q9FJY7	NP_201453.1	5.05659	2.44316e-07	RBPome quantitative	no	no	no	chloroplast [GO:0009507];zinc ion binding [GO:0008270];chloroplast RNA modification [GO:1900865];cytidine to uridine editing [GO:0016554];RNA modification [GO:0009451]	PF14432;PF01535;PF12854;PF13041
Glyceraldehyde-3-phosphate dehydrogenase GAPA1, chloroplastic;NADP-dependent glyceraldehydephosphate dehydrogenase A subunit 1;Glyceraldehyde-3-phosphate dehydrogenase GAPA2, chloroplastic;NADP-dependent glyceraldehydephosphate dehydrogenase A subunit 2	AT3G26650;AT1G12900	P25856;Q9LPW0;A0A1P8APR6;F4HNZ6	NP_566796.2;NP_001184977.1;NP_001117276.1;NP_172750.1;NP_001321059.1;NP_001077529.1	2.98496	2.38235e-07	RBPome quantitative	no	YES	YES	apoplast [GO:0048046];chloroplast [GO:0009507];chloroplast envelope [GO:0009941];chloroplast membrane [GO:0031969];chloroplast stroma [GO:0009570];chloroplast thylakoid membrane [GO:0009535];membrane [GO:0016020];stromule [GO:0010319];supramolecular complex [GO:0099080];disordered domain specific binding [GO:0097718];glyceraldehyde-3-phosphate dehydrogenase (NAD+) (phosphorylating) activity [GO:0…	PF02800;PF00044
60S ribosomal protein L19-3	AT4G02230	P49693	NP_192132.1	5.047	2.31734e-07	RBPome quantitative	no	no	no	cytosol [GO:0005829];cytosolic large ribosomal subunit [GO:0022625];cytosolic ribosome [GO:0022626];plasma membrane [GO:0005886];polysomal ribosome [GO:0042788];RNA binding [GO:0003723];structural constituent of ribosome [GO:0003735];translation [GO:0006412]	PF01280
ADP-ribosylation factor 2-B (AtARF2) (ARF1-like protein U5);ADP-ribosylation factor 2-A (AtARF2);ADP-ribosylation factor A1E (ADP-ribosylation factor-like protein);ADP-ribosylation factor 1 (AtARF1),Protein BFA-VISUALIZED EXOCYTIC TRAFFICKING DEFECTIVE 1);ADP-ribosylation factor A1F;ADP-ribosylation factor A1B;Protein BFA-VISUALIZED EXOCYTIC TRAFFICKING DEFECTIVE 1	AT1G70490;AT1G23490;AT3G62290;AT2G47170;AT1G10630;AT5G14670	P0DH91;Q9LQC8;Q9M1P5;P36397;Q6ID97;A0A1P8BDK6;Q9LYJ3	NP_974120.1;NP_850975.1;NP_564195.1;NP_191788.1;NP_182239.1;NP_177206.1;NP_172533.2;NP_001331345.1;NP_001331344.1;NP_001324311.1;NP_001324310.1;NP_001323063.1;NP_001323062.1;NP_001323061.1;NP_001323060.1;NP_001321560.1;NP_001190162.1;NP_001190161.1;NP_001318560.1	4.56109	2.29052e-07	RBPome quantitative	no	no	no	cytoplasm [GO:0005737];Golgi apparatus [GO:0005794];plasma membrane [GO:0005886];vacuole [GO:0005773];GTP binding [GO:0005525];phospholipase activator activity [GO:0016004];intracellular protein transport [GO:0006886];vesicle-mediated transport [GO:0016192];response to cadmium ion [GO:0046686];plasmodesma [GO:0009506];early endosome [GO:0005769];trans-Golgi network [GO:0005802];auxin-activated si…	PF00025
Pentatricopeptide repeat-containing protein;(Protein DYW7	AT1G19720	Q9FXH1	NP_173402.2	3.74006	2.2673e-07	RBPome quantitative	no	no	no	chloroplast [GO:0009507];cytoplasm [GO:0005737];nucleus [GO:0005634];zinc ion binding [GO:0008270];RNA modification [GO:0009451]	PF14432;PF01535;PF13041
Cleavage and polyadenylation specificity factor 30;30-kDa cleavage and polyadenylation specificity factor 30;Protein OXIDATIVE STRESS TOLERANT 6;Zinc finger CCCH domain-containing protein 11 (AtC3H11)	AT1G30460	A0A2H1ZEB9;A9LNK9;A0A1P8AQZ1	NP_001319113.1;NP_174334.2;NP_001321474.1	4.68052	2.24016e-07	RBPome semiquantitative	YES	no	no	metal ion binding [GO:0046872];RNA binding [GO:0003723];cytoplasm [GO:0005737];mRNA cleavage and polyadenylation specificity factor complex [GO:0005847];nucleus [GO:0005634];calmodulin binding [GO:0005516];DNA binding [GO:0003677];endonuclease activity [GO:0004519];endoribonuclease activity [GO:0004521];mRNA binding [GO:0003729];mRNA 3'-end processing [GO:0031124];mRNA polyadenylation [GO:0006378…	PF04146
DEAD-box ATP-dependent RNA helicase 16	AT4G34910	Q9SW44	NP_195217.1	3.10658	2.24016e-07	RBPome semiquantitative	no	no	no	ATP binding [GO:0005524];helicase activity [GO:0004386];RNA binding [GO:0003723]	PF00270;PF00271
Thylakoid lumen 18.3 kDa protein	AT1G54780	Q9ZVL6	NP_564667.1	3.97634	2.10863e-07	RBPome semiquantitative	no	no	no	chloroplast [GO:0009507];chloroplast thylakoid [GO:0009534];chloroplast thylakoid membrane [GO:0009535];integral component of membrane [GO:0016021];thylakoid [GO:0009579];thylakoid lumen [GO:0031977];acid phosphatase activity [GO:0003993];photosystem II repair [GO:0010206]	PF04536
30S ribosomal protein S16-1, chloroplastic	AT4G34620	O65686	NP_195188.1	3.22239	2.10863e-07	RBPome quantitative	no	no	no	chloroplast [GO:0009507];chloroplast envelope [GO:0009941];plastid [GO:0009536];ribosome [GO:0005840];protein domain specific binding [GO:0019904];structural constituent of ribosome [GO:0003735];embryo development ending in seed dormancy [GO:0009793];translation [GO:0006412]	PF00886
DNAJ homologue 3;Chaperone protein dnaJ 2 (AtDjA2);Chaperone protein dnaJ 3 (AtDjA3)	AT3G44110;AT5G22060	F4J1V2;P42825;Q94AW8	NP_850653.1;NP_568412.1;NP_189997.1	3.26027	2.05298e-07	RBPome semiquantitative	no	no	no	heat shock protein binding [GO:0031072];metal ion binding [GO:0046872];unfolded protein binding [GO:0051082];protein folding [GO:0006457];cytosol [GO:0005829];plasma membrane [GO:0005886];plasmodesma [GO:0009506];ATP binding [GO:0005524];response to heat [GO:0009408];cell wall [GO:0005618];nucleolus [GO:0005730];photoperiodism, flowering [GO:0048573];positive regulation of flower development [GO:…	PF00226;PF01556;PF00684
Monodehydroascorbate reductase 1, peroxisomal (AtMDAR1)	AT3G52880	Q9LFA3;F4J849	NP_190856.1;NP_001154674.1	5.15008	2.02781e-07	RBPome quantitative	no	no	YES	peroxisomal matrix [GO:0005782];flavin adenine dinucleotide binding [GO:0050660];monodehydroascorbate reductase (NADH) activity [GO:0016656];apoplast [GO:0048046];chloroplast [GO:0009507];peroxisome [GO:0005777];plasma membrane [GO:0005886];cellular oxidant detoxification [GO:0098869];hydrogen peroxide catabolic process [GO:0042744];response to cadmium ion [GO:0046686]	PF07992
RNA-binding protein CP31B, chloroplastic	AT5G50250	Q9FGS0	NP_199836.1	12.8362	2.01723e-07	RBPome quantitative	YES	no	no	chloroplast [GO:0009507];chloroplast envelope [GO:0009941];chloroplast stroma [GO:0009570];chloroplast thylakoid membrane [GO:0009535];ribonucleoprotein complex [GO:1990904];mRNA binding [GO:0003729];poly(U) RNA binding [GO:0008266];RNA binding [GO:0003723];chloroplast rRNA processing [GO:1901259];innate immune response [GO:0045087];mRNA processing [GO:0006397];RNA modification [GO:0009451]	PF00076
50S ribosomal protein L22, chloroplastic	ATCG00810	P56795	NP_051097.1	4.65637	2.00523e-07	RBPome quantitative	no	YES	no	chloroplast [GO:0009507];chloroplast envelope [GO:0009941];chloroplast stroma [GO:0009570];large ribosomal subunit [GO:0015934];rRNA binding [GO:0019843];structural constituent of ribosome [GO:0003735];ribosome assembly [GO:0042255];translation [GO:0006412]	PF00237
Zinc finger CCCH domain-containing protein 57 (AtC3H57);Zinc finger type domain-containing protein ZFN3;Zinc finger nuclease 3	AT5G16540	Q8L7N8;A0A1P8BAG3	NP_974790.1;NP_568332.2;NP_851041.1;NP_001330309.1	6.17594	1.91073e-07	RBPome quantitative	no	no	YES	nucleus [GO:0005634];DNA binding [GO:0003677];metal ion binding [GO:0046872];nuclease activity [GO:0004518]	PF00642
Nuclear transport factor 2 (NTF2) family protein with RNA binding (RRM-RBD-RNP motifs) domain-containing protein	AT1G13730	Q9LMX6	NP_563932.1;NP_001323252.1	10.5663	1.83067e-07	RBPome quantitative	YES	no	no	cytosol [GO:0005829];ribonucleoprotein complex [GO:1990904];mRNA binding [GO:0003729]	PF02136;PF00076
Uncharacterized protein	AT3G50370	F4J0L7;A0A1I9LPZ1	NP_190606.6;NP_001326662.1	6.57972	1.79763e-07	RBPome semiquantitative	YES	no	no	mRNA binding [GO:0003729]	NA
Photosystem II 10 kDa polypeptide, chloroplastic	AT1G79040	P27202	NP_178025.1	5.56823	1.75842e-07	RBPome quantitative	no	YES	no	chloroplast [GO:0009507];chloroplast thylakoid [GO:0009534];chloroplast thylakoid membrane [GO:0009535];photosystem II oxygen evolving complex [GO:0009654];thylakoid [GO:0009579];photosystem II oxygen evolving complex assembly [GO:0010270];response to cytokinin [GO:0009735]	PF04725
30S ribosomal protein S2, chloroplastic	ATCG00160	P56797	NP_051048.1	6.43881	1.71141e-07	RBPome semiquantitative	no	no	no	chloroplast [GO:0009507];chloroplast stroma [GO:0009570];membrane [GO:0016020];mitochondrial small ribosomal subunit [GO:0005763];structural constituent of ribosome [GO:0003735];translation [GO:0006412]	PF00318
40S ribosomal protein S7-3	AT5G16130	Q8LD03	NP_197117.1	11.0893	1.65624e-07	RBPome quantitative	YES	YES	YES	cytosol [GO:0005829];cytosolic ribosome [GO:0022626];cytosolic small ribosomal subunit [GO:0022627];membrane [GO:0016020];nucleolus [GO:0005730];plasma membrane [GO:0005886];plasmodesma [GO:0009506];polysomal ribosome [GO:0042788];small-subunit processome [GO:0032040];mRNA binding [GO:0003729];structural constituent of ribosome [GO:0003735];ribosomal small subunit biogenesis [GO:0042274];rRNA pro…	PF01251
60S ribosomal protein L32-1	AT4G18100	P49211	NP_193544.1	4.37072	1.50242e-07	RBPome quantitative	no	YES	no	cytosol [GO:0005829];cytosolic large ribosomal subunit [GO:0022625];cytosolic ribosome [GO:0022626];nucleolus [GO:0005730];polysomal ribosome [GO:0042788];structural constituent of ribosome [GO:0003735];translation [GO:0006412]	PF01655
Single-stranded DNA-binding protein WHY3, chloroplastic (AtWHY3);Protein PLASTID TRANSCRIPTIONALLY ACTIVE 11	AT2G02740	Q66GR6	NP_178377.2	8.28095	1.48281e-07	RBPome quantitative	YES	YES	YES	chloroplast [GO:0009507];chloroplast nucleoid [GO:0042644];chloroplast stroma [GO:0009570];plastid chromosome [GO:0009508];DNA binding [GO:0003677];mRNA binding [GO:0003729];single-stranded DNA binding [GO:0003697];defense response [GO:0006952];DNA repair [GO:0006281];regulation of transcription, DNA-templated [GO:0006355]	PF08536
Pentatricopeptide repeat-containing protein	AT2G37230	Q9ZUU3	NP_181260.1	7.68489	1.48057e-07	RBPome quantitative	no	no	no	chloroplast thylakoid [GO:0009534];chloroplast thylakoid membrane [GO:0009535];mRNA binding [GO:0003729];response to cold [GO:0009409]	PF01535;PF13041;PF13812
RNA-binding (RRM/RBD/RNP motifs) family protein	AT1G22910	F4I323;Q9ASQ8;F4I321	NP_973888.1;NP_564184.1;NP_973889.1	5.49117	1.4754e-07	RBPome semiquantitative	YES	no	no	mRNA binding [GO:0003729];germ cell development [GO:0007281];ribonucleoprotein complex [GO:1990904];RNA binding [GO:0003723];mRNA processing [GO:0006397]	PF00076
Eukaryotic translation initiation factor 4G (eIF-4G);Protein cucumovirus multiplication 2;Protein synthesis initiation factor 4G	AT3G60240	Q76E23;A8MR97	NP_001078318.1;NP_001078319.1;NP_001078317.1	5.20938	1.45826e-07	RBPome quantitative	YES	no	no	eukaryotic translation initiation factor 4F complex [GO:0016281];mRNA binding [GO:0003729];translation initiation factor activity [GO:0003743];response to abscisic acid [GO:0009737];response to virus [GO:0009615]	PF02847;PF02854
Single-stranded DNA-binding protein WHY1, chloroplastic;Protein PLASTID TRANSCRIPTIONALLY ACTIVE 1	AT1G14410	Q9M9S3	NP_172893.1	6.55878	1.35608e-07	RBPome quantitative	YES	no	no	chloroplast [GO:0009507];chloroplast nucleoid [GO:0042644];plastid chromosome [GO:0009508];DNA binding [GO:0003677];mRNA binding [GO:0003729];single-stranded DNA binding [GO:0003697];telomeric DNA binding [GO:0042162];defense response [GO:0006952];DNA repair [GO:0006281];negative regulation of telomere maintenance via telomerase [GO:0032211];regulation of transcription, DNA-templated [GO:0006355]	PF08536
YTH domain-containing protein ECT4;Evolutionarily conserved C-terminal region 4	AT1G55500	A0A1P8AS03;A0A1P8AS00;F4I0C1;A0A1P8AS28;F4I0C2	NP_564692.1;NP_001321788.1;NP_001185241.1;NP_001321787.1;NP_001185240.1;NP_001321789.1	6.09329	1.35608e-07	RBPome quantitative	YES	no	no	cytoplasm [GO:0005737];RNA binding [GO:0003723];cytosol [GO:0005829];mRNA binding [GO:0003729]	PF04146
Carbonic anhydrase (Carbonate dehydratase);Beta carbonic anhydrase 1, chloroplastic (AtbCA1);Protein SALICYLIC ACID-BINDING PROTEIN 3) (AtSABP3)	AT3G01500	A0A1I9LQB3;P27140	NP_001326777.1;NP_850490.1;NP_850491.1;NP_186799.2	3.93062	1.31382e-07	RBPome quantitative	no	no	no	carbonate dehydratase activity [GO:0004089];zinc ion binding [GO:0008270];carbon utilization [GO:0015976];apoplast [GO:0048046];chloroplast [GO:0009507];chloroplast envelope [GO:0009941];chloroplast stroma [GO:0009570];chloroplast thylakoid membrane [GO:0009535];cytoplasm [GO:0005737];membrane [GO:0016020];plasma membrane [GO:0005886];stromule [GO:0010319];thylakoid [GO:0009579];defense response …	PF00484
40S ribosomal protein S16-1	AT2G09990	Q9SK22	NP_178826.1	10.9861	1.31376e-07	RBPome quantitative	no	YES	no	cell wall [GO:0005618];chloroplast [GO:0009507];cytosol [GO:0005829];cytosolic ribosome [GO:0022626];cytosolic small ribosomal subunit [GO:0022627];membrane [GO:0016020];plasmodesma [GO:0009506];polysomal ribosome [GO:0042788];RNA binding [GO:0003723];structural constituent of ribosome [GO:0003735];maturation of SSU-rRNA from tricistronic rRNA transcript (SSU-rRNA, 5.8S rRNA, LSU-rRNA) [GO:000046…	PF00380
Mitochondrial phosphate carrier protein 3, mitochondrial;Mitochondrial phosphate transporter 3 (MPT3);Phosphate transporter 3;1;Mitochondrial phosphate carrier protein 2, mitochondrial;Mitochondrial phosphate transporter 2 (MPT2);Phosphate transporter 3;2	AT5G14040;AT3G48850	Q9FMU6;Q9M2Z8	NP_196908.1;NP_190454.1	4.63145	1.31376e-07	RBPome quantitative	no	YES	no	cell wall [GO:0005618];chloroplast [GO:0009507];integral component of mitochondrial inner membrane [GO:0031305];membrane [GO:0016020];mitochondrion [GO:0005739];vacuolar membrane [GO:0005774];inorganic phosphate transmembrane transporter activity [GO:0005315];phosphate ion transmembrane transport [GO:0035435];response to salt stress [GO:0009651]	PF00153
60S ribosomal protein L7a-2	AT3G62870	Q9LZH9	NP_191846.1	4.39649	1.26395e-07	RBPome quantitative	no	YES	no	cytosol [GO:0005829];cytosolic large ribosomal subunit [GO:0022625];cytosolic ribosome [GO:0022626];membrane [GO:0016020];polysomal ribosome [GO:0042788];vacuolar membrane [GO:0005774];RNA binding [GO:0003723];structural constituent of ribosome [GO:0003735];maturation of LSU-rRNA [GO:0000470]	PF01248
Zinc finger (C2H2 type) family protein	AT4G35610	O81793	NP_195286.1	4.85186	1.26395e-07	RBPome semiquantitative	no	no	no	nucleus [GO:0005634];DNA-binding transcription factor activity [GO:0003700];nucleic acid binding [GO:0003676];regulation of transcription, DNA-templated [GO:0006355]	NA
40S ribosomal protein S27-1;40S ribosomal protein S27-2	AT2G45710;AT3G61110	O64650;Q9M2F1	NP_182095.1;NP_191670.1	5.70803	1.24071e-07	RBPome quantitative	no	no	no	cytosol [GO:0005829];cytosolic ribosome [GO:0022626];cytosolic small ribosomal subunit [GO:0022627];nucleolus [GO:0005730];plasma membrane [GO:0005886];plasmodesma [GO:0009506];metal ion binding [GO:0046872];mRNA binding [GO:0003729];structural constituent of ribosome [GO:0003735];ribosomal small subunit assembly [GO:0000028];translation [GO:0006412];cell wall [GO:0005618];polysomal ribosome [GO:…	PF01667
DEAD-box ATP-dependent RNA helicase 52	AT3G58570	Q9M2F9	NP_191416.1	4.42751	1.20221e-07	RBPome quantitative	YES	YES	no	ATP binding [GO:0005524];helicase activity [GO:0004386];mRNA binding [GO:0003729]	PF00270;PF00271
Lysine--tRNA ligase, chloroplastic/mitochondrial;Lysyl-tRNA synthetase (LysRS);Lysyl-tRNA synthetase 2 (AtKRS-2);Protein OVULE ABORTION 5	AT3G13490	Q9LJE2	NP_187958.1	4.85974	1.17451e-07	RBPome semiquantitative	no	no	no	chloroplast [GO:0009507];mitochondrion [GO:0005739];ATP binding [GO:0005524];DNA binding [GO:0003677];lysine-tRNA ligase activity [GO:0004824];metal ion binding [GO:0046872];tRNA binding [GO:0000049];lysyl-tRNA aminoacylation [GO:0006430];plant ovule development [GO:0048481]	PF00152;PF01336
60S ribosomal protein L7a-1	AT2G47610	P49692	NP_182283.1	4.73525	1.17107e-07	RBPome quantitative	no	no	no	chloroplast [GO:0009507];cytosol [GO:0005829];cytosolic large ribosomal subunit [GO:0022625];cytosolic ribosome [GO:0022626];nucleolus [GO:0005730];plasmodesma [GO:0009506];polysomal ribosome [GO:0042788];vacuolar membrane [GO:0005774];RNA binding [GO:0003723];structural constituent of ribosome [GO:0003735];maturation of LSU-rRNA [GO:0000470]	PF01248
Nuclear/nucleolar GTPase 2 (AtNug2);DAR GTPase 5	AT1G52980	Q9C923	NP_175706.1	6.24264	1.17075e-07	RBPome semiquantitative	no	no	no	nucleolus [GO:0005730];GTP binding [GO:0005525];GTPase activity [GO:0003924];ribosome biogenesis [GO:0042254]	PF01926;PF08153
40S ribosomal protein S23-2 (S12);40S ribosomal protein S23-1 (S12)	AT5G02960;AT3G09680	P49201;Q9SF35	NP_195916.1;NP_566351.1	5.98562	1.13281e-07	RBPome quantitative	no	no	no	cytosolic ribosome [GO:0022626];cytosolic small ribosomal subunit [GO:0022627];polysomal ribosome [GO:0042788];structural constituent of ribosome [GO:0003735];translation [GO:0006412];nucleolus [GO:0005730]	PF00164
Eukaryotic translation initiation factor isoform 4G-1 (eIF(iso)4G-1)	AT5G57870	Q93ZT6	NP_200595.2;NP_851207.1	4.60248	1.12609e-07	RBPome semiquantitative	YES	no	no	cytoplasm [GO:0005737];cytosol [GO:0005829];eukaryotic translation initiation factor 4F complex [GO:0016281];nucleus [GO:0005634];mRNA binding [GO:0003729];translation initiation factor activity [GO:0003743]	PF02847;PF02854
Calponin-like domain protein	AT1G20970	F4HWC3	NP_173521.2	6.06769	1.11465e-07	RBPome quantitative	YES	no	no	integral component of membrane [GO:0016021];plasma membrane [GO:0005886];vacuole [GO:0005773];mRNA binding [GO:0003729]	NA
Chloroplast outer envelope membrane protein	AT3G63160	Q9M1X3	NP_191875.1	5.78123	1.10931e-07	RBPome quantitative	no	no	no	chloroplast [GO:0009507];chloroplast envelope [GO:0009941];chloroplast outer membrane [GO:0009707];chloroplast thylakoid membrane [GO:0009535];integral component of membrane [GO:0016021];thylakoid [GO:0009579]	NA
Acclimation of photosynthesis to environment	AT5G38660	Q2HIR7;A0A219HZL6	NP_198682.3;NP_001190435.1	3.56824	1.10931e-07	RBPome quantitative	no	no	no	chloroplast [GO:0009507];chloroplast envelope [GO:0009941];chloroplast thylakoid [GO:0009534];chloroplast thylakoid membrane [GO:0009535];integral component of membrane [GO:0016021];membrane [GO:0016020];proteasome assembly [GO:0043248]	PF11016;;PF05348
Adenylyl cyclase	AT4G15640	A0A1P8B527;Q1JPP0	NP_001328576.1;NP_193299.3	3.53578	1.07248e-07	RBPome semiquantitative	no	no	no	mitochondrion [GO:0005739]	NA
UBP1-associated proteins 1A;UBP1-interacting protein 1a	AT2G22090	Q9SHZ6;F4IIL5	NP_565525.1;NP_850021.1	5.40294	1.05554e-07	RBPome semiquantitative	YES	no	no	nucleus [GO:0005634];ribonucleoprotein complex [GO:1990904];mRNA binding [GO:0003729];RNA binding [GO:0003723];mRNA processing [GO:0006397];mRNA 3'-UTR AU-rich region binding [GO:0035925];mRNA stabilization [GO:0048255]	PF00076
60S ribosomal protein L3-1;Protein EMBRYO DEFECTIVE 2207	AT1G43170	P17094;A8MQQ1	NP_973966.1;NP_175009.1;NP_001185152.1;NP_001185151.1;NP_001185150.1;NP_001185149.1;NP_001185148.1;NP_001031146.1;NP_001077671.1	5.4595	1.00939e-07	RBPome quantitative	YES	YES	no	cell wall [GO:0005618];cytosol [GO:0005829];cytosolic large ribosomal subunit [GO:0022625];cytosolic ribosome [GO:0022626];membrane [GO:0016020];nucleolus [GO:0005730];plasma membrane [GO:0005886];plasmodesma [GO:0009506];polysomal ribosome [GO:0042788];vacuolar membrane [GO:0005774];vacuole [GO:0005773];mRNA binding [GO:0003729];structural constituent of ribosome [GO:0003735];ribosomal large sub…	PF00297
16S rRNA processing protein RimM family	AT5G46420	Q9FHG3	NP_568663.2	4.58276	1.00939e-07	RBPome quantitative	no	no	no	chloroplast [GO:0009507];cytosol [GO:0005829];ribosome [GO:0005840];ribosome binding [GO:0043022];UDP-N-acetylglucosamine diphosphorylase activity [GO:0003977];rRNA processing [GO:0006364];UDP-N-acetylglucosamine biosynthetic process [GO:0006048]	PF05239;PF01782
Apoptosis inhibitory protein 5 (API5)	AT2G34040	O22957;F4IGU7	NP_565777.1;NP_001324420.1;NP_850224.1	8.36152	9.95375e-08	RBPome quantitative	no	no	no	cytosol [GO:0005829];nucleus [GO:0005634];plasmodesma [GO:0009506];mRNA binding [GO:0003729]	PF05918
Elongation factor Tu, chloroplastic (EF-Tu);Ras-related protein RABE1b (AtRABE1b);Ras-related protein Rab8D (AtRab8D)	AT4G20360	P17745	NP_193769.1;NP_001329775.1	5.4499	9.86454e-08	RBPome quantitative	no	YES	no	apoplast [GO:0048046];chloroplast [GO:0009507];chloroplast envelope [GO:0009941];chloroplast nucleoid [GO:0042644];chloroplast stroma [GO:0009570];chloroplast thylakoid [GO:0009534];chloroplast thylakoid membrane [GO:0009535];membrane [GO:0016020];mitochondrion [GO:0005739];nucleolus [GO:0005730];nucleus [GO:0005634];plastid [GO:0009536];GTP binding [GO:0005525];GTPase activity [GO:0003924];trans…	PF00009;PF03144;PF03143
Pumilio homolog 1(AtPUM1)	AT2G29200	Q9ZW07	NP_180483.1;NP_001324547.1	5.07139	9.82124e-08	RBPome semiquantitative	YES	YES	no	cytoplasm [GO:0005737];mRNA binding [GO:0003729];regulation of translation [GO:0006417]	PF07990;PF00806
60S ribosomal protein L28-2	AT4G29410	Q9M0E2	NP_194670.1;NP_001078470.1	6.33271	9.36603e-08	RBPome quantitative	no	no	no	cytosolic large ribosomal subunit [GO:0022625];plasma membrane [GO:0005886];plasmodesma [GO:0009506];structural constituent of ribosome [GO:0003735];translation [GO:0006412]	PF01778
Zinc finger CCCH domain-containing protein 32 (AtC3H32);Zinc finger CCCH domain-containing protein ZFN-like 1;Zinc finger C-x8-C-x5-C-x3-H type family protein	AT2G47850	Q84W91;A8MR17;A0A1P8AXN6	NP_182306.2;NP_001078078.1;NP_001078077.1;NP_001323622.1	11.5577	8.96909e-08	RBPome quantitative	no	no	no	nucleus [GO:0005634];DNA binding [GO:0003677];metal ion binding [GO:0046872];mRNA binding [GO:0003729]	PF00642
RNA-binding KH domain-containing protein	AT5G15270	A0A1P8BBW1;Q0WNX3	NP_001330786.1;NP_851040.1;NP_197031.3	3.39991	8.96909e-08	RBPome semiquantitative	YES	no	no	RNA binding [GO:0003723];mRNA binding [GO:0003729]	PF00013
Kinase with adenine nucleotide alpha hydrolases-like domain-containing protein	AT4G31230	A0A1P8B5B9;Q1PE30	NP_001328658.1;NP_194851.2	7.41438	8.62876e-08	RBPome semiquantitative	no	no	no	ATP binding [GO:0005524];hydrolase activity [GO:0016787];protein kinase activity [GO:0004672];root epidermal cell differentiation [GO:0010053]	PF00069;;PF00582
Serine/arginine-rich-splicing factor SR34 (AtSR34) (At-SRp34);Pre-mRNA-splicing factor SF2 (SR1 protein)	AT1G02840	O22315	NP_001321308.1;NP_001321307.1;NP_001318908.1;NP_850934.1;NP_850933.1	6.8922	8.62443e-08	RBPome quantitative	YES	YES	no	interchromatin granule [GO:0035061];nuclear speck [GO:0016607];nucleus [GO:0005634];spliceosomal complex [GO:0005681];mRNA binding [GO:0003729];RNA binding [GO:0003723];mRNA cis splicing, via spliceosome [GO:0045292];regulation of alternative mRNA splicing, via spliceosome [GO:0000381]	PF00076
Thioredoxin H3 (AtTrxh3) (Thioredoxin 3) (AtTRX3)	AT5G42980	Q42403	NP_199112.1	3.57349	7.73357e-08	RBPome semiquantitative	no	no	YES	cell wall [GO:0005618];chloroplast [GO:0009507];chloroplast stroma [GO:0009570];cytosol [GO:0005829];Golgi apparatus [GO:0005794];membrane [GO:0016020];mitochondrion [GO:0005739];plasma membrane [GO:0005886];plasmodesma [GO:0009506];vacuole [GO:0005773];oxidoreductase activity, acting on a sulfur group of donors, disulfide as acceptor [GO:0016671];protein disulfide oxidoreductase activity [GO:001…	PF00085
Pentatricopeptide repeat-containing protein, mitochondrial	AT3G02650	P0C896	NP_186914.2	4.15476	7.47695e-08	RBPome semiquantitative	no	no	no	mitochondrion [GO:0005739]	PF01535;PF13041
Putative rRNA methyltransferase;2'-O-ribose RNA methyltransferase SPB1 homolog	AT4G25730	F4JTD2	NP_194303.2	5.17385	7.30055e-08	RBPome semiquantitative	no	no	no	nucleolus [GO:0005730];preribosome, large subunit precursor [GO:0030687];rRNA (guanine) methyltransferase activity [GO:0016435];rRNA (uridine-2'-O-)-methyltransferase activity [GO:0008650];enzyme-directed rRNA 2'-O-methylation [GO:0000453];maturation of 5.8S rRNA from tricistronic rRNA transcript (SSU-rRNA, 5.8S rRNA, LSU-rRNA) [GO:0000466];maturation of LSU-rRNA from tricistronic rRNA transcript…	PF11861;PF01728;PF07780
Zinc finger CCCH domain-containing protein 4 (AtC3H4);Zinc finger CCCH domain-containing protein 25 (AtC3H25)	AT1G07360;AT2G29580	Q9LNV5;Q9ZW36	NP_563788.1;NP_180518.1	5.38155	7.25228e-08	RBPome quantitative	YES	YES	no	nucleus [GO:0005634];Prp19 complex [GO:0000974];U2-type catalytic step 1 spliceosome [GO:0071006];U2-type catalytic step 2 spliceosome [GO:0071007];DNA binding [GO:0003677];metal ion binding [GO:0046872];mRNA binding [GO:0003729];pre-mRNA binding [GO:0036002];U6 snRNA binding [GO:0017070];defense response to bacterium [GO:0042742];mRNA splicing, via spliceosome [GO:0000398]	PF00076;PF16131
Nuclear transport factor 2 (NTF2) family protein with RNA binding (RRM-RBD-RNP motifs) domain-containing protein	AT3G25150	Q8VYJ4;F4J8X6	NP_189151.2;NP_001189969.1	4.90407	7.20622e-08	RBPome quantitative	no	no	no	RNA binding [GO:0003723];cytosol [GO:0005829];ribonucleoprotein complex [GO:1990904];mRNA binding [GO:0003729]	PF02136;PF00076
Pentatricopeptide repeat-containing protein	AT1G31920	Q9C6T2	NP_174474.1	6.42236	6.83309e-08	RBPome semiquantitative	no	no	no	zinc ion binding [GO:0008270];RNA modification [GO:0009451]	PF14432;PF01535;PF13041
60S ribosomal protein L39-1	AT2G25210;AT4G31985	P51424	NP_180093.1;NP_567886.1	11.793	6.65333e-08	RBPome quantitative	no	no	no	cytosolic large ribosomal subunit [GO:0022625];structural constituent of ribosome [GO:0003735];translation [GO:0006412]	PF00832
40S ribosomal protein S10-3	AT5G52650	Q9LTF2	NP_200077.1	11.2334	6.51137e-08	RBPome quantitative	YES	no	YES	cell wall [GO:0005618];cytosolic ribosome [GO:0022626];cytosolic small ribosomal subunit [GO:0022627];membrane [GO:0016020];polysomal ribosome [GO:0042788];mRNA binding [GO:0003729];structural constituent of ribosome [GO:0003735];ribosomal small subunit assembly [GO:0000028]	PF03501
50S ribosomal protein 6, chloroplastic (CL25);Plastid-specific 50S ribosomal protein 6 (PSRP-6)	AT5G17870	Q9FKP0;A0A1P8BCP6	NP_568358.1;NP_001331057.1	4.73646	6.49818e-08	RBPome semiquantitative	no	no	no	chloroplast [GO:0009507];ribosome [GO:0005840];rRNA binding [GO:0019843];structural constituent of ribosome [GO:0003735];translation [GO:0006412]	PF17257
50S ribosomal protein L21, chloroplastic (CL21)	AT1G35680	P51412	NP_174808.1	8.48074	6.47689e-08	RBPome quantitative	no	YES	no	chloroplast [GO:0009507];chloroplast envelope [GO:0009941];chloroplast stroma [GO:0009570];nucleus [GO:0005634];ribosome [GO:0005840];rRNA binding [GO:0019843];structural constituent of ribosome [GO:0003735];chloroplast organization [GO:0009658];embryo development ending in seed dormancy [GO:0009793];response to cold [GO:0009409];thylakoid membrane organization [GO:0010027];translation [GO:000641…	PF00829
Zinc finger CCCH domain-containing protein 41 (AtC3H41)	AT3G27700	Q9LVX1	NP_851008.1;NP_189407.2	4.21416	6.41109e-08	RBPome semiquantitative	no	no	no	nucleus [GO:0005634];DNA binding [GO:0003677];metal ion binding [GO:0046872];mRNA binding [GO:0003729];positive regulation of RNA export from nucleus [GO:0046833]	PF00076
60S ribosomal protein L35-2	AT2G39390	O80626	NP_181471.1	8.8376	6.38825e-08	RBPome quantitative	no	no	no	cytosolic large ribosomal subunit [GO:0022625];cytosolic ribosome [GO:0022626];mRNA binding [GO:0003729];structural constituent of ribosome [GO:0003735];maturation of LSU-rRNA from tricistronic rRNA transcript (SSU-rRNA, 5.8S rRNA, LSU-rRNA) [GO:0000463];translation [GO:0006412]	PF00831
Serine/arginine-rich splicing factor RSZ21 (AtRSZ21);RS-containing zinc finger protein 21 (At-RSZp21)	AT1G23860	O81127	NP_001117342.1;NP_001185074.1;NP_973901.1;NP_564208.1	4.43705	6.35632e-08	RBPome semiquantitative	no	YES	no	nuclear speck [GO:0016607];nucleus [GO:0005634];spliceosomal complex [GO:0005681];RNA binding [GO:0003723];zinc ion binding [GO:0008270];mRNA cis splicing, via spliceosome [GO:0045292];mRNA splicing, via spliceosome [GO:0000398];regulation of alternative mRNA splicing, via spliceosome [GO:0000381]	PF00076;PF00098
Protein BTR1 (Binding to ToMV RNA 1)	AT5G04430	Q9LZ82	NP_196063.1;NP_850764.1	11.0383	6.1044e-08	RBPome quantitative	YES	no	no	cytoplasm [GO:0005737];mRNA binding [GO:0003729];regulation by virus of viral protein levels in host cell [GO:0046719];response to cytokinin [GO:0009735];RNA splicing [GO:0008380]	PF00013
KH domain-containing protein;Quaking-like protein 3	AT2G38610	Q9ZVI3	NP_850296.1;NP_181395.1	5.7424	6.09817e-08	RBPome quantitative	no	no	no	cytosol [GO:0005829];nucleus [GO:0005634];mRNA binding [GO:0003729];RNA binding [GO:0003723]	PF00013;PF16544
Protochlorophyllide reductase B, chloroplastic (PCR B);NADPH-protochlorophyllide oxidoreductase B) (POR B);NADPH-protochlorophyllide oxidoreductase B) (POR B);Protochlorophyllide reductase A, chloroplastic (PCR A) (NADPH-protochlorophyllide oxidoreductase A) (POR A)	AT4G27440;AT5G54190	P21218;Q42536	NP_194474.1;NP_001031731.1;NP_200230.1	3.8153	6.0819e-08	RBPome semiquantitative	no	YES	no	chloroplast [GO:0009507];chloroplast envelope [GO:0009941];chloroplast outer membrane [GO:0009707];chloroplast thylakoid [GO:0009534];chloroplast thylakoid membrane [GO:0009535];membrane [GO:0016020];protein domain specific binding [GO:0019904];protochlorophyllide reductase activity [GO:0016630];chlorophyll biosynthetic process [GO:0015995];photosynthesis [GO:0015979];response to ethylene [GO:000…	PF00106
Alba DNA/RNA-binding protein	AT1G76010	Q93VA8	NP_565124.1;NP_001319386.1	8.00204	6.07391e-08	RBPome quantitative	YES	no	YES	cytosol [GO:0005829];mRNA binding [GO:0003729]	PF01918
Ribosomal protein L4/L1 family;60S ribosomal protein L4-2 (L1)	AT5G02870	F4KDU5;P49691	NP_001119159.1;NP_195907.1	5.64784	5.85986e-08	RBPome quantitative	YES	YES	no	ribosome [GO:0005840];structural constituent of ribosome [GO:0003735];translation [GO:0006412];chloroplast [GO:0009507];cytosol [GO:0005829];cytosolic large ribosomal subunit [GO:0022625];cytosolic ribosome [GO:0022626];membrane [GO:0016020];nucleolus [GO:0005730];plasma membrane [GO:0005886];plasmodesma [GO:0009506];polysomal ribosome [GO:0042788];vacuolar membrane [GO:0005774];vacuole [GO:00057…	PF14374;PF00573
40S ribosomal protein S2-4	AT3G57490	Q9SCM3	NP_191308.1	3.27322	5.67397e-08	RBPome semiquantitative	no	no	no	cytosolic small ribosomal subunit [GO:0022627];membrane [GO:0016020];plasmodesma [GO:0009506];RNA binding [GO:0003723];structural constituent of ribosome [GO:0003735];translation [GO:0006412]	PF00333;PF03719
Photosystem II reaction center protein H (PSII-H) (Photosystem II 10 kDa phosphoprotein)	ATCG00710	P56780	NP_051087.1	4.55118	5.65411e-08	RBPome quantitative	no	YES	no	chloroplast [GO:0009507];chloroplast thylakoid [GO:0009534];chloroplast thylakoid membrane [GO:0009535];integral component of membrane [GO:0016021];membrane [GO:0016020];photosystem II oxygen evolving complex [GO:0009654];thylakoid [GO:0009579];phosphate ion binding [GO:0042301];photosynthesis [GO:0015979];protein stabilization [GO:0050821]	PF00737
50S ribosomal protein L14, chloroplastic	ATCG00780	P56792	NP_051094.1	8.89165	5.65411e-08	RBPome quantitative	no	no	no	chloroplast [GO:0009507];chloroplast stroma [GO:0009570];chloroplast thylakoid [GO:0009534];mitochondrial large ribosomal subunit [GO:0005762];large ribosomal subunit rRNA binding [GO:0070180];structural constituent of ribosome [GO:0003735];response to cytokinin [GO:0009735];translation [GO:0006412]	PF00238
Fructose-bisphosphate aldolase 5, cytosolic (AtFBA5) ;Fructose-bisphosphate aldolase 8, cytosolic (AtFBA8);Cytosolic aldolase 1 (cAld1);Fructose-bisphosphate aldolase 6, cytosolic (AtFBA6);Cytosolic aldolase 2) (cAld2);Fructose-bisphosphate aldolase 4, cytosolic (AtFBA4);Cytosolic aldolase 3 (cAld3)	AT4G26530;AT3G52930;AT2G36460;AT5G03690	O65581;Q9LF98;Q9SJQ9;F4KGQ0	NP_194383.1;NP_190861.1;NP_181187.1;NP_001328708.1;NP_001031721.1;NP_850759.1;NP_568127.1	3.49377	5.52473e-08	RBPome semiquantitative	no	no	no	chloroplast [GO:0009507];cytosol [GO:0005829];fructose-bisphosphate aldolase activity [GO:0004332];fructose 1,6-bisphosphate metabolic process [GO:0030388];gluconeogenesis [GO:0006094];glycolytic process [GO:0006096];apoplast [GO:0048046];cell wall [GO:0005618];mitochondrial envelope [GO:0005740];mitochondrial outer membrane [GO:0005741];mitochondrion [GO:0005739];nucleolus [GO:0005730];plasma me…	PF00274
Pentatricopeptide repeat-containing protein, chloroplastic	AT5G39980	Q9FLD8	NP_198814.1	4.16733	5.52473e-08	RBPome semiquantitative	no	no	no	chloroplast [GO:0009507];chloroplast envelope [GO:0009941];chloroplast stroma [GO:0009570];chloroplast organization [GO:0009658];chloroplast RNA processing [GO:0031425]	PF01535;PF13041;PF13812
Chlorophyll a-b binding protein 6, chloroplastic (LHCI-730);LHCII type III CAB-6;Light-harvesting complex protein Lhca1	AT3G54890	F4JE46;F4JE43;A8MS75;Q01667	NP_850706.1;NP_850705.1;NP_001078288.1;NP_191049.1	5.19484	5.47893e-08	RBPome semiquantitative	no	no	YES	chloroplast thylakoid membrane [GO:0009535];integral component of membrane [GO:0016021];photosystem I [GO:0009522];photosystem II [GO:0009523];chlorophyll binding [GO:0016168];photosynthesis, light harvesting [GO:0009765];protein-chromophore linkage [GO:0018298];chloroplast [GO:0009507];chloroplast envelope [GO:0009941];chloroplast thylakoid [GO:0009534];membrane [GO:0016020];plastoglobule [GO:00…	PF00504
Phosphoglycerate kinase 1, chloroplastic	AT3G12780	Q9LD57	NP_187884.1	4.52494	5.20678e-08	RBPome quantitative	no	no	no	apoplast [GO:0048046];cell wall [GO:0005618];chloroplast [GO:0009507];chloroplast envelope [GO:0009941];chloroplast stroma [GO:0009570];cytoplasm [GO:0005737];cytosol [GO:0005829];membrane [GO:0016020];mitochondrion [GO:0005739];nucleus [GO:0005634];stromule [GO:0010319];thylakoid [GO:0009579];ADP binding [GO:0043531];ATP binding [GO:0005524];phosphoglycerate kinase activity [GO:0004618];protein …	PF00162
50S ribosomal protein L9, chloroplastic (CL9)	AT3G44890	P25864	NP_190075.1	9.01572	5.20678e-08	RBPome quantitative	no	YES	no	chloroplast [GO:0009507];chloroplast envelope [GO:0009941];chloroplast stroma [GO:0009570];mitochondrion [GO:0005739];plastid large ribosomal subunit [GO:0000311];rRNA binding [GO:0019843];structural constituent of ribosome [GO:0003735];translation [GO:0006412]	PF03948;PF01281
Eukaryotic translation initiation factor 3 subunit D (eIF3d);Eukaryotic translation initiation factor 3 subunit 7) (eIF-3-zeta)	AT4G20980	P56820	NP_193830.1;NP_001190783.1;NP_001031684.1;NP_001031683.1	9.33049	4.99645e-08	RBPome quantitative	no	no	YES	eukaryotic 43S preinitiation complex [GO:0016282];eukaryotic 48S preinitiation complex [GO:0033290];eukaryotic translation initiation factor 3 complex [GO:0005852];mRNA cap binding [GO:0098808];translation initiation factor activity [GO:0003743];cap-dependent translational initiation [GO:0002191];formation of cytoplasmic translation initiation complex [GO:0001732];translational initiation [GO:000…	PF05091
Glycine-rich RNA-binding protein 5, mitochondrial (AtGR-RBP5);Mitochondrial RNA-binding protein 2b (At-mRBP2b);Organelle RRM domain-containing protein 4	AT1G74230	Q9C909	NP_177563.1	10.567	4.77994e-08	RBPome quantitative	YES	no	YES	mitochondrion [GO:0005739];ribonucleoprotein complex [GO:1990904];ATP binding [GO:0005524];copper ion binding [GO:0005507];mRNA binding [GO:0003729];protein homodimerization activity [GO:0042803];protein self-association [GO:0043621];RNA binding [GO:0003723];single-stranded DNA binding [GO:0003697];cytidine to uridine editing [GO:0016554];mitochondrial mRNA modification [GO:0080156];mRNA processi…	PF00076
Eukaryotic translation initiation factor 4B2 (eIF4B2);Protein SPONTANEOUS NECROTIC SPOTS	AT1G13020	Q9SAD7	NP_172761.1	8.66648	4.71298e-08	RBPome quantitative	YES	no	no	nucleus [GO:0005634];mRNA binding [GO:0003729];protein homodimerization activity [GO:0042803];translation initiation factor activity [GO:0003743]	PF06273
Evolutionarily conserved C-terminal region 6	AT3G17330	A8MPR6;Q1JPL5	NP_001078168.1;NP_188359.2;NP_001327579.1	6.20636	4.70976e-08	RBPome semiquantitative	no	no	no	RNA binding [GO:0003723];mRNA binding [GO:0003729]	PF04146
Pseudouridine synthase family protein (tRNA synthase-like protein)	AT5G14460	Q0WVR7	NP_196950.2	4.93777	4.68126e-08	RBPome semiquantitative	no	no	no	mitochondrion [GO:0005739];pseudouridine synthase activity [GO:0009982];RNA binding [GO:0003723];mRNA pseudouridine synthesis [GO:1990481];tRNA modification [GO:0006400]	PF16198;PF01509
Ribosomal protein S25 family protein;40S ribosomal protein S25-2	AT2G21580	F4IHJ8;Q9SIK2	NP_001031390.1;NP_179752.1	5.38376	4.62993e-08	RBPome quantitative	no	no	no	ribosome [GO:0005840];cytosolic ribosome [GO:0022626];cytosolic small ribosomal subunit [GO:0022627];plasmodesma [GO:0009506];polysomal ribosome [GO:0042788];vacuolar membrane [GO:0005774];structural constituent of ribosome [GO:0003735]	PF03297
Pentatricopeptide repeat-containing protein	AT2G16880	Q9ZVX5	NP_179280.1	6.57564	4.44255e-08	RBPome semiquantitative	no	no	no	NA	PF12854;PF13041;PF13812
Chlorophyll a-b binding protein 3, chloroplastic;Chlorophyll a-b protein 180 (CAB-180);LHCII type I CAB-3;Chlorophyll a-b binding protein 2, chloroplastic;Chlorophyll a-b protein 165 (CAB-165);LHCII type I CAB-2	AT1G29910;AT1G29920	Q8VZ87;P0CJ48	NP_564340.1;NP_564339.1	5.70123	4.22835e-08	RBPome semiquantitative	no	YES	YES	chloroplast [GO:0009507];chloroplast thylakoid [GO:0009534];chloroplast thylakoid membrane [GO:0009535];integral component of membrane [GO:0016021];mitochondrion [GO:0005739];photosystem I [GO:0009522];photosystem II [GO:0009523];plastoglobule [GO:0010287];thylakoid [GO:0009579];chlorophyll binding [GO:0016168];metal ion binding [GO:0046872];photosynthesis, light harvesting in photosystem I [GO:0…	PF00504
60S ribosomal protein L13a-4	AT5G48760	Q9FKC0	NP_199687.1;NP_001078737.1	7.59919	4.00536e-08	RBPome quantitative	no	no	no	cytosolic large ribosomal subunit [GO:0022625];cytosolic ribosome [GO:0022626];ribosome [GO:0005840];mRNA binding [GO:0003729];structural constituent of ribosome [GO:0003735];negative regulation of translation [GO:0017148];translation [GO:0006412]	PF00572
40S ribosomal protein SA;40S ribosomal protein Sa-1 (Laminin receptor homolog)	AT1G72370	B9DG17;Q08682	NP_001031267.1;NP_177381.1	5.8238	3.94903e-08	RBPome quantitative	YES	no	YES	cytosolic small ribosomal subunit [GO:0022627];structural constituent of ribosome [GO:0003735];ribosomal small subunit assembly [GO:0000028];translation [GO:0006412];chloroplast [GO:0009507];cytoplasm [GO:0005737];cytosol [GO:0005829];cytosolic ribosome [GO:0022626];membrane [GO:0016020];nucleus [GO:0005634];plasma membrane [GO:0005886];plasmodesma [GO:0009506];polysomal ribosome [GO:0042788];sma…	PF00318
F15H11.2 protein	AT1G70770	Q9S791	NP_177234.1;NP_001185367.1	9.53693	3.84576e-08	RBPome quantitative	YES	no	YES	endoplasmic reticulum [GO:0005783];Golgi apparatus [GO:0005794];membrane [GO:0016020];nucleus [GO:0005634];plasma membrane [GO:0005886];plasmodesma [GO:0009506];vacuolar membrane [GO:0005774];mRNA binding [GO:0003729]	PF10151
Sm-like protein LSM36B (AtLSM6B);U6 snRNA-associated Sm-like protein LSM6B	AT2G43810	O22823	NP_181909.1;NP_001318419.1;NP_001078052.1	4.03329	3.84576e-08	RBPome semiquantitative	no	no	no	nucleolus [GO:0005730];P-body [GO:0000932];small nucleolar ribonucleoprotein complex [GO:0005732];spliceosomal complex [GO:0005681];U4/U6 x U5 tri-snRNP complex [GO:0046540];U6 snRNP [GO:0005688];RNA binding [GO:0003723];maturation of SSU-rRNA [GO:0030490];mRNA splicing, via spliceosome [GO:0000398]	PF01423
Pentatricopeptide repeat-containing protein, mitochondrial	AT3G13160	Q9LK57	NP_566445.1	6.40037	3.71905e-08	RBPome semiquantitative	no	no	no	membrane [GO:0016020];mitochondrion [GO:0005739]	PF01535;PF13041
Ribonuclease TUDOR 1 (AtTudor1)	AT5G07350	Q8VZG7	NP_196352.2;NP_001154697.2	6.84323	3.67839e-08	RBPome quantitative	YES	no	YES	cell wall [GO:0005618];chloroplast [GO:0009507];cytoplasm [GO:0005737];cytoplasmic stress granule [GO:0010494];cytosol [GO:0005829];endoplasmic reticulum [GO:0005783];nuclear envelope [GO:0005635];nucleus [GO:0005634];P-body [GO:0000932];perinuclear region of cytoplasm [GO:0048471];plasma membrane [GO:0005886];RISC complex [GO:0016442];mRNA binding [GO:0003729];nuclease activity [GO:0004518];RNA …	PF00565;PF00567
40S ribosomal protein S9-1;Ribosomal protein S4	AT5G15200	Q9LXG1;B3H7J6	NP_197024.1;NP_001119227.1	8.53455	3.67444e-08	RBPome quantitative	YES	YES	no	cell wall [GO:0005618];chloroplast [GO:0009507];cytosol [GO:0005829];cytosolic ribosome [GO:0022626];cytosolic small ribosomal subunit [GO:0022627];membrane [GO:0016020];nucleolus [GO:0005730];plasmodesma [GO:0009506];polysomal ribosome [GO:0042788];vacuolar membrane [GO:0005774];mRNA binding [GO:0003729];rRNA binding [GO:0019843];structural constituent of ribosome [GO:0003735];positive regulatio…	PF00163;PF01479
RNA-binding (RRM/RBD/RNP motifs) family protein	AT4G35785	F4JNT9;F4JNU1;F4JNU3;F4JNU2;Q494N5	NP_001320146.1;NP_001190929.1;NP_001329705.1;NP_001154288.1;NP_001320147.1;NP_974690.4	4.83362	3.67064e-08	RBPome semiquantitative	YES	no	no	RNA binding [GO:0003723];mRNA binding [GO:0003729];ribonucleoprotein complex [GO:1990904];spliceosomal complex [GO:0005681];positive regulation of mRNA splicing, via spliceosome [GO:0048026]	PF00076
50S ribosomal protein L20, chloroplastic	ATCG00660	P56794	NP_051082.1	4.61896	3.63777e-08	RBPome quantitative	no	YES	no	chloroplast [GO:0009507];chloroplast envelope [GO:0009941];chloroplast stroma [GO:0009570];ribosome [GO:0005840];rRNA binding [GO:0019843];structural constituent of ribosome [GO:0003735];ribosomal large subunit assembly [GO:0000027];translation [GO:0006412]	PF00453
Copper ion transmembrane transporter	AT2G37920	Q8LG21	NP_565874.1	3.89002	3.4897e-08	RBPome semiquantitative	no	no	no	integral component of membrane [GO:0016021]	NA
Pentatricopeptide repeat-containing protein, mitochondrial	AT5G15980	Q8LPF1	NP_197102.2	4.57603	3.48835e-08	RBPome semiquantitative	no	no	no	mitochondrion [GO:0005739]	PF01535
Pentatricopeptide repeat-containing protein	AT1G18485	Q0WN60	NP_564054.1	4.76262	3.40723e-08	RBPome semiquantitative	no	no	no	zinc ion binding [GO:0008270];RNA modification [GO:0009451]	PF14432;PF01535;PF13041
Myosin heavy chain-like protein	AT4G31340	F4JRY9;Q8GUN1	NP_001031760.1;NP_567873.1	6.09242	3.40723e-08	RBPome semiquantitative	no	no	no	integral component of membrane [GO:0016021];endoplasmic reticulum [GO:0005783];Golgi apparatus [GO:0005794];vacuolar membrane [GO:0005774]	NA
KH domain-containing protein	AT2G25970	O82762	NP_180167.1	5.06665	3.38307e-08	RBPome semiquantitative	YES	no	no	cytosol [GO:0005829];mRNA binding [GO:0003729]	PF00013
Stress-induced protein KIN2 (Cold-induced protein COR6.6)	AT5G15970	P31169	NP_197101.1	6.25297	3.38307e-08	RBPome semiquantitative	no	no	no	chloroplast [GO:0009507];cytoplasm [GO:0005737];nucleus [GO:0005634];plasma membrane [GO:0005886];response to abscisic acid [GO:0009737];response to osmotic stress [GO:0006970];response to water deprivation [GO:0009414]	NA
Nucleic acid-binding, OB-fold-like protein;Putative translation initiation factor eIF-1A	AT5G35680;AT2G04520	Q9FKI2;Q9SJB9;F4K1D3	NP_851095.1;NP_198418.1;NP_178531.1;NP_001190425.1	6.51765	3.38307e-08	RBPome semiquantitative	no	no	no	translation initiation factor activity [GO:0003743];cytosol [GO:0005829]	PF01176
P-loop containing nucleoside triphosphate hydrolases superfamily protein	AT5G35970	F4K1G7	NP_198446.3	5.63329	3.38307e-08	RBPome quantitative	no	no	no	chloroplast [GO:0009507];chloroplast envelope [GO:0009941];chloroplast stroma [GO:0009570];hydrolase activity [GO:0016787]	PF13086;PF13087
Pentatricopeptide repeat-containing protein	AT5G48910	Q9FI80	NP_199702.1	6.93487	3.38307e-08	RBPome quantitative	no	no	no	chloroplast [GO:0009507];zinc ion binding [GO:0008270];RNA modification [GO:0009451]	PF14432;PF01535;PF13041
UBP1-associated protein 2B	AT2G41060	O80678	NP_181639.1;NP_001318398.1;NP_001078035.1	5.26011	3.36481e-08	RBPome semiquantitative	no	no	no	nucleus [GO:0005634];RNA binding [GO:0003723];cell death [GO:0008219];defense response [GO:0006952];ethylene biosynthetic process [GO:0009693];leaf senescence [GO:0010150]	PF00076
50S ribosomal protein L16, chloroplastic	ATCG00790	P56793	NP_051095.1	7.87226	3.22377e-08	RBPome quantitative	no	YES	no	chloroplast [GO:0009507];chloroplast envelope [GO:0009941];chloroplast stroma [GO:0009570];mitochondrial large ribosomal subunit [GO:0005762];rRNA binding [GO:0019843];structural constituent of ribosome [GO:0003735];mitochondrial translation [GO:0032543]	PF00252
ribosomal protein L16 (mitochondrion)	NA	NA	YP_009472101.2	5.73624	3.13676e-08	RBPome semiquantitative	no	no	no	NA	NA
Translation initiation factor SUI1 family protein;Protein translation factor SUI1 homolog 1;Protein translation factor SUI1 homolog 2	AT5G54760;AT4G27130;AT1G54290	Q9FFV1;P41568;Q94JV4	NP_200287.1;NP_001331594.1;NP_001190540.1;NP_001119436.1;NP_194443.1;NP_175831.1	4.54692	3.12836e-08	RBPome semiquantitative	no	no	no	RNA binding [GO:0003723];translation initiation factor activity [GO:0003743]	PF01253
Ribosomal protein S25 family protein;40S ribosomal protein S25-4	AT4G39200	B3H4B6;Q9T029	NP_001119144.1;NP_195631.1;NP_001318230.1	7.49367	3.09522e-08	RBPome quantitative	no	no	no	ribosome [GO:0005840];cytosolic ribosome [GO:0022626];cytosolic small ribosomal subunit [GO:0022627];structural constituent of ribosome [GO:0003735]	PF03297
60S ribosomal protein L13-1;Protein BBC1 homolog; Breast basic conserved 1	AT3G49010	A8MQA1;P41127;F4IWP7	NP_001078260.1;NP_850672.1;NP_190470.1;NP_001327180.1;NP_001327179.1;NP_001030831.1;NP_001078261.1	4.85985	3.07657e-08	RBPome quantitative	YES	YES	no	ribosome [GO:0005840];structural constituent of ribosome [GO:0003735];translation [GO:0006412];cell wall [GO:0005618];cytosol [GO:0005829];cytosolic large ribosomal subunit [GO:0022625];cytosolic ribosome [GO:0022626];membrane [GO:0016020];nucleolus [GO:0005730];plasma membrane [GO:0005886];plasmodesma [GO:0009506];polysomal ribosome [GO:0042788];vacuolar membrane [GO:0005774];mRNA binding [GO:00…	PF01294
La-related protein 6B (AtLARP6b);VirF-interacting protein FIP1	AT2G43970	O80567	NP_566004.1;NP_850406.1	6.17665	2.90872e-08	RBPome quantitative	no	no	no	nucleus [GO:0005634];ribonucleoprotein complex [GO:1990904];mRNA binding [GO:0003729];RNA processing [GO:0006396]	PF05383
Chlorophyll a-b binding protein 4, chloroplastic (LHCI type III CAB-4)	AT3G47470	P27521	NP_190331.3	4.92214	2.90872e-08	RBPome semiquantitative	no	no	no	chloroplast [GO:0009507];chloroplast envelope [GO:0009941];chloroplast thylakoid [GO:0009534];chloroplast thylakoid membrane [GO:0009535];integral component of membrane [GO:0016021];membrane [GO:0016020];photosystem I [GO:0009522];plastoglobule [GO:0010287];thylakoid [GO:0009579];chlorophyll binding [GO:0016168];metal ion binding [GO:0046872];protein domain specific binding [GO:0019904];photosynt…	PF00504
Translation initiation factor IF-2, chloroplastic	AT1G17220	Q9SHI1	NP_173165.1	6.32651	2.82678e-08	RBPome quantitative	no	YES	no	chloroplast [GO:0009507];chloroplast envelope [GO:0009941];chloroplast stroma [GO:0009570];GTP binding [GO:0005525];GTPase activity [GO:0003924];translation initiation factor activity [GO:0003743]	PF00009;PF11987
40S ribosomal protein S15-1;40S ribosomal protein S15-4	AT1G04270;AT5G09510	F4I472;Q08112;Q9FY64	NP_001030956.1;NP_171923.1;NP_196513.1	10.0394	2.80595e-08	RBPome quantitative	no	no	YES	small ribosomal subunit [GO:0015935];RNA binding [GO:0003723];structural constituent of ribosome [GO:0003735];translation [GO:0006412];cytosol [GO:0005829];cytosolic ribosome [GO:0022626];cytosolic small ribosomal subunit [GO:0022627];plasma membrane [GO:0005886];plasmodesma [GO:0009506];polysomal ribosome [GO:0042788];vacuolar membrane [GO:0005774];ribosomal small subunit assembly [GO:0000028];n…	PF00203
60S ribosomal protein L19-1;Protein EMBRYO DEFECTIVE 2386	AT1G02780	Q9SRX2	NP_171777.1	5.52774	2.79683e-08	RBPome quantitative	YES	YES	no	cytosol [GO:0005829];cytosolic large ribosomal subunit [GO:0022625];cytosolic ribosome [GO:0022626];membrane [GO:0016020];nucleolus [GO:0005730];plasma membrane [GO:0005886];plasmodesma [GO:0009506];polysomal ribosome [GO:0042788];mRNA binding [GO:0003729];structural constituent of ribosome [GO:0003735];translation [GO:0006412]	PF01280
S-adenosyl-L-methionine-dependent methyltransferases superfamily protein	AT1G16445	Q8GUP2	NP_683312.2	3.77905	2.79683e-08	RBPome semiquantitative	no	no	no	chloroplast [GO:0009507];methyltransferase activity [GO:0008168]	PF06962
RGG repeats nuclear RNA binding protein C	AT5G47210	Q9LVT8	NP_199532.1;NP_001078724.1;NP_001078723.1	10.8004	2.77614e-08	RBPome quantitative	YES	no	no	nucleus [GO:0005634];perinuclear region of cytoplasm [GO:0048471];plasma membrane [GO:0005886];mRNA binding [GO:0003729]	PF04774;PF09598
YTH domain-containing protein;Protein EVOLUTIONARILY CONSERVED C-TERMINAL REGION 1 (ECT1)	AT3G03950	Q3MK94;F4J2E9	NP_850510.1;NP_566218.1;NP_001030629.1	5.28592	2.71856e-08	RBPome semiquantitative	no	no	no	cytoplasm [GO:0005737];nucleus [GO:0005634];mRNA binding [GO:0003729];calcium-mediated signaling [GO:0019722];RNA binding [GO:0003723]	PF04146
Hydroxyproline-rich glycoprotein family protein	AT1G53645	Q9C8L9	NP_564639.1	6.24891	2.69786e-08	RBPome semiquantitative	YES	no	no	mRNA binding [GO:0003729]	NA
60S ribosomal protein L5-1	AT3G25520	Q8LBI1;F4J912	NP_566767.1;NP_001327862.1;NP_001189970.1	7.94421	2.69786e-08	RBPome quantitative	no	no	no	chloroplast [GO:0009507];cytoplasm [GO:0005737];cytosol [GO:0005829];cytosolic large ribosomal subunit [GO:0022625];cytosolic ribosome [GO:0022626];membrane [GO:0016020];nucleolus [GO:0005730];nucleus [GO:0005634];plasma membrane [GO:0005886];polysomal ribosome [GO:0042788];vacuole [GO:0005773];5S rRNA binding [GO:0008097];structural constituent of ribosome [GO:0003735];adaxial/abaxial pattern sp…	PF14204;PF17144
50S ribosomal protein L12-3, chloroplastic (CL12-C);50S ribosomal protein L12-1, chloroplastic (CL12-A)	AT3G27850;AT3G27830	P36212;P36210	NP_189423.1;NP_189421.1;NP_001326742.1	4.09828	2.61283e-08	RBPome semiquantitative	no	no	no	chloroplast [GO:0009507];chloroplast stroma [GO:0009570];chloroplast thylakoid membrane [GO:0009535];plastid large ribosomal subunit [GO:0000311];thylakoid [GO:0009579];structural constituent of ribosome [GO:0003735];defense response to bacterium [GO:0042742];response to cytokinin [GO:0009735];translation [GO:0006412];chloroplast envelope [GO:0009941];chloroplast nucleoid [GO:0042644];plasmodesma…	PF00542;PF16320
Cold shock protein 1 (AtCSP1)	AT4G36020	O65639;A0A1P8B8F3	NP_195326.1;NP_001320149.1;NP_001329650.1	12.3651	2.61283e-08	RBPome quantitative	YES	YES	no	cytoplasm [GO:0005737];nucleus [GO:0005634];double-stranded DNA binding [GO:0003690];mRNA binding [GO:0003729];RNA binding [GO:0003723];single-stranded DNA binding [GO:0003697];zinc ion binding [GO:0008270];cold acclimation [GO:0009631];DNA duplex unwinding [GO:0032508];response to cold [GO:0009409];response to salt stress [GO:0009651];response to water deprivation [GO:0009414];RNA secondary stru…	PF00313;PF00098
RNA-binding (RRM/RBD/RNP motifs) family protein	AT4G09040;AT4G09050	A8MS54;Q6NPL0	NP_001078360.1;NP_192643.2	10.7351	2.57459e-08	RBPome quantitative	YES	no	no	RNA binding [GO:0003723];chloroplast [GO:0009507];chloroplast stroma [GO:0009570];mRNA binding [GO:0003729]	PF00076
Polypyrimidine tract-binding protein 3	AT1G43190	A8MR27;Q6ICX4	NP_001077673.1;NP_175010.2;NP_001077672.1	5.86419	2.50768e-08	RBPome quantitative	YES	YES	no	RNA binding [GO:0003723];cytoplasm [GO:0005737];nucleus [GO:0005634];P-body [GO:0000932];mRNA binding [GO:0003729];mRNA processing [GO:0006397];regulation of RNA splicing [GO:0043484];regulation of translation [GO:0006417];RNA splicing [GO:0008380]	PF00076;PF11835
Putative elongation factor TypA-like SVR3, chloroplastic;Protein HAPPY ON NORFLURAZON 23;Protein SUPPRESSOR OF VARIEGATION 3;Elongation factor family protein	AT5G13650	F4K410;F4K409	NP_851035.1;NP_568289.3	5.37295	2.4923e-08	RBPome semiquantitative	no	no	YES	chloroplast [GO:0009507];cytosol [GO:0005829];ribonucleoprotein complex [GO:1990904];GTP binding [GO:0005525];GTPase activity [GO:0003924];translation elongation factor activity [GO:0003746];protein stabilization [GO:0050821];response to cold [GO:0009409];rRNA processing [GO:0006364];translation [GO:0006412];chloroplast stroma [GO:0009570];chloroplast RNA processing [GO:0031425];regulation of gen…	PF00679;PF00009;PF03144
Ribosomal protein L18e/L15 superfamily protein	AT5G64670	Q9FLF3	NP_201272.1	5.06579	2.4923e-08	RBPome semiquantitative	no	no	no	mitochondrial large ribosomal subunit [GO:0005762];structural constituent of ribosome [GO:0003735];translation [GO:0006412]	PF00828
Chloroplast stem-loop binding protein of 41 kDa a, chloroplastic (CSP41-a)	AT3G63140	Q9LYA9	NP_191873.1	7.71906	2.47479e-08	RBPome quantitative	no	no	no	apoplast [GO:0048046];chloroplast [GO:0009507];chloroplast envelope [GO:0009941];chloroplast stroma [GO:0009570];chloroplast thylakoid [GO:0009534];cytosol [GO:0005829];plastoglobule [GO:0010287];ribosome [GO:0005840];stromule [GO:0010319];thylakoid [GO:0009579];coenzyme binding [GO:0050662];poly(U) RNA binding [GO:0008266];rRNA binding [GO:0019843];UDP-glucose 4-epimerase activity [GO:0003978];c…	PF01370
Pumilio homolog 3 (AtPUM3)	AT2G29140	Q9ZW02	NP_180478.1;NP_001324126.1	9.96001	2.39631e-08	RBPome quantitative	YES	YES	no	cytoplasm [GO:0005737];plasma membrane [GO:0005886];mRNA binding [GO:0003729];regulation of translation [GO:0006417]	PF07990;PF00806
Heterogeneous nuclear ribonucleoprotein Q (hnRNP Q);Protein LHP1-INTERACTING FACTOR 2	AT4G00830	Q9ASP6	NP_567192.1;NP_001328330.1;NP_001190648.1;NP_001031566.1;NP_001328329.1;NP_001190647.2	8.60273	2.39631e-08	RBPome quantitative	YES	no	no	cytoplasm [GO:0005737];cytosol [GO:0005829];endoplasmic reticulum [GO:0005783];nucleus [GO:0005634];chromatin binding [GO:0003682];mRNA binding [GO:0003729];sequence-specific DNA binding [GO:0043565];cellular response to jasmonic acid stimulus [GO:0071395];defense response to bacterium [GO:0042742];defense response to fungus [GO:0050832];innate immune response [GO:0045087];multicellular organism …	PF00076
Serine/arginine-rich splicing factor RSZ22;RS-containing zinc finger protein 22 (AtRSZ22;At-RSZp22)	AT4G31580	O81126	NP_194886.1;NP_001078474.1	8.51306	2.39631e-08	RBPome quantitative	YES	YES	YES	cytoplasm [GO:0005737];nuclear speck [GO:0016607];nucleolus [GO:0005730];nucleus [GO:0005634];spliceosomal complex [GO:0005681];mRNA binding [GO:0003729];RNA binding [GO:0003723];zinc ion binding [GO:0008270];mRNA cis splicing, via spliceosome [GO:0045292];mRNA splicing, via spliceosome [GO:0000398];regulation of alternative mRNA splicing, via spliceosome [GO:0000381];RNA splicing [GO:0008380]	PF00076;PF00098
60S ribosomal protein L22-2	AT3G05560	Q9M9W1	NP_974229.1;NP_187207.1;NP_001078112.1	10.7525	2.36533e-08	RBPome quantitative	no	no	no	cytosol [GO:0005829];cytosolic large ribosomal subunit [GO:0022625];cytosolic ribosome [GO:0022626];nucleolus [GO:0005730];plasma membrane [GO:0005886];plasmodesma [GO:0009506];polysomal ribosome [GO:0042788];mRNA binding [GO:0003729];RNA binding [GO:0003723];structural constituent of ribosome [GO:0003735];translation [GO:0006412]	PF01776
Pentatricopeptide repeat-containing protein, chloroplastic	AT2G18940	O64624	NP_179484.1	6.17834	2.3332e-08	RBPome quantitative	YES	YES	no	chloroplast [GO:0009507];mRNA binding [GO:0003729]	PF01535;PF12854;PF13041;PF13812
Serine/arginine-rich splicing factor RS2Z32 (RS-containing zinc finger protein 32) (AtRS2Z32) (At-RSZ32);Serine/arginine-rich splicing factor RSZ34 (AtRSZ34);Serine/arginine-rich splicing factor RSZ34 (AtRSZ34);Serine/arginine-rich splicing factor RS2Z33;RS-containing zinc finger protein 33 (AtRS2Z33)	AT3G53500;AT2G37340	Q9FYB7;Q8VYA5	NP_851015.1;NP_001326575.1;NP_190918.3;NP_973620.1;NP_001325323.1;NP_973619.1;NP_001325322.1;NP_001325321.1;NP_850280.1	5.91726	2.2269e-08	RBPome semiquantitative	no	YES	no	nuclear speck [GO:0016607];nucleus [GO:0005634];spliceosomal complex [GO:0005681];mRNA binding [GO:0003729];RNA binding [GO:0003723];zinc ion binding [GO:0008270];mRNA cis splicing, via spliceosome [GO:0045292];mRNA splicing, via spliceosome [GO:0000398];regulation of alternative mRNA splicing, via spliceosome [GO:0000381];RNA splicing [GO:0008380];spliceosomal complex assembly [GO:0000245]	PF00076;PF00098
RNA-binding (RRM/RBD/RNP motifs) family protein	AT3G21215	Q9LU37;Q9ASW4	NP_001326440.1;NP_683582.2;NP_001326441.1;NP_001326439.1	6.01002	2.17824e-08	RBPome semiquantitative	no	no	no	RNA binding [GO:0003723];mRNA binding [GO:0003729]	PF00076
Major latex homologue type2	AT1G14930	Q96274	NP_172946.1	4.72334	2.17455e-08	RBPome semiquantitative	no	no	no	defense response [GO:0006952]	PF00407
60S ribosomal protein L18a-3	AT3G14600	Q9LUD4	NP_188078.1	10.1595	2.12211e-08	RBPome quantitative	no	no	no	cytosol [GO:0005829];cytosolic large ribosomal subunit [GO:0022625];cytosolic ribosome [GO:0022626];membrane [GO:0016020];plasmodesma [GO:0009506];polysomal ribosome [GO:0042788];structural constituent of ribosome [GO:0003735];translation [GO:0006412]	PF01775
Multiprotein-bridging factor 1a	AT2G42680	Q9SJI8	NP_565981.1	6.67637	2.01625e-08	RBPome semiquantitative	no	no	no	nucleolus [GO:0005730];nucleus [GO:0005634];DNA binding [GO:0003677];mRNA binding [GO:0003729];transcription coactivator activity [GO:0003713];positive regulation of transcription, DNA-templated [GO:0045893]	PF01381;PF08523
60S ribosomal protein L4-1 (L1);Ribosomal protein L4/L1 family	AT3G09630	Q9SF40;Q2V3X4	NP_187574.1;NP_001030663.1	5.67005	2.00368e-08	RBPome quantitative	no	no	no	cell wall [GO:0005618];chloroplast [GO:0009507];cytosol [GO:0005829];cytosolic large ribosomal subunit [GO:0022625];cytosolic ribosome [GO:0022626];membrane [GO:0016020];nucleolus [GO:0005730];plasma membrane [GO:0005886];plasmodesma [GO:0009506];polysomal ribosome [GO:0042788];vacuole [GO:0005773];mRNA binding [GO:0003729];structural constituent of ribosome [GO:0003735];translation [GO:0006412];…	PF14374;PF00573
Pentatricopeptide repeat-containing protein , chloroplastic;Protein EMBRYO DEFECTIVE 2750	AT3G06430	Q9SQU6	NP_187294.1	5.52131	1.88079e-08	RBPome semiquantitative	no	no	no	chloroplast [GO:0009507];rRNA binding [GO:0019843];embryo development ending in seed dormancy [GO:0009793];embryo sac development [GO:0009553];pollen development [GO:0009555];pollen tube development [GO:0048868]	PF01535;PF13041
GTPase ERA-like, chloroplastic (GTP-binding protein Era-like)	AT5G66470	Q8VZ74	NP_201448.2;NP_001332584.1	6.12735	1.84806e-08	RBPome quantitative	no	no	no	chloroplast [GO:0009507];chloroplast nucleoid [GO:0042644];GTP binding [GO:0005525];ribosomal small subunit binding [GO:0043024];rRNA binding [GO:0019843];ribosomal small subunit assembly [GO:0000028];ribosome biogenesis [GO:0042254];rRNA processing [GO:0006364]	PF07650;PF01926
DEAD-box ATP-dependent RNA helicase 50	AT3G06980	Q8GUG7	NP_187354.1	6.19442	1.81968e-08	RBPome quantitative	no	no	no	chloroplast [GO:0009507];ATP binding [GO:0005524];ATP-dependent RNA helicase activity [GO:0004004];RNA binding [GO:0003723];RNA helicase activity [GO:0003724];cellular defense response [GO:0006968]	PF00270;PF00271
40S ribosomal protein S2-3 (AtRPS2C)	AT2G41840	P49688	NP_181715.1	7.62608	1.8129e-08	RBPome quantitative	no	no	no	cytosol [GO:0005829];cytosolic ribosome [GO:0022626];cytosolic small ribosomal subunit [GO:0022627];membrane [GO:0016020];nucleolus [GO:0005730];plasmodesma [GO:0009506];polysomal ribosome [GO:0042788];mRNA binding [GO:0003729];structural constituent of ribosome [GO:0003735];translation [GO:0006412]	PF00333;PF03719
Dentin sialophosphoprotein, putative	AT3G13990	Q0WUK0;Q8L7T4	NP_001078149.1;NP_188015.2	8.17637	1.78686e-08	RBPome semiquantitative	no	no	no	cytosol [GO:0005829];nucleus [GO:0005634];mRNA binding [GO:0003729]	PF06972
60S ribosomal protein L30-2	AT1G77940	Q8VZ19	NP_565164.1	7.70068	1.76189e-08	RBPome semiquantitative	no	YES	no	cytosolic large ribosomal subunit [GO:0022625];cytosolic ribosome [GO:0022626];RNA binding [GO:0003723];structural constituent of ribosome [GO:0003735]	PF01248
Pumilio homolog 4 (AtPUM4)	AT3G10360	Q9SS47	NP_187647.2	6.09102	1.74664e-08	RBPome semiquantitative	no	no	no	cytoplasm [GO:0005737];mRNA binding [GO:0003729];regulation of translation [GO:0006417]	PF07990;PF00806
Zinc finger (Ran-binding) family protein	AT1G48570	Q9LP67	NP_175290.1	6.94974	1.72571e-08	RBPome quantitative	no	no	no	metal ion binding [GO:0046872]	PF00641
Protein argonaute 1	AT1G48410	O04379	NP_175274.1;NP_849784.1;NP_001185169.1	8.70606	1.72227e-08	RBPome quantitative	YES	no	no	cytoplasm [GO:0005737];cytosol [GO:0005829];nucleus [GO:0005634];endoribonuclease activity [GO:0004521];metal ion binding [GO:0046872];miRNA binding [GO:0035198];mRNA binding [GO:0003729];adaxial/abaxial pattern specification [GO:0009955];adventitious root development [GO:0048830];auxin metabolic process [GO:0009850];cell differentiation [GO:0030154];defense response to virus [GO:0051607];gene si…	PF08699;PF16488;PF16487;PF16486;PF12764;PF02170;PF02171
RNA-binding (RRM/RBD/RNP motifs) family protein	AT3G13224	Q8W4A6;A0A1I9LTC4;Q9LHL2	NP_851001.1;NP_001327772.1;NP_683559.2	5.3488	1.69719e-08	RBPome semiquantitative	no	no	no	integral component of membrane [GO:0016021];RNA binding [GO:0003723];ribonucleoprotein complex [GO:1990904];mRNA binding [GO:0003729]	PF00076
Nucleic acid-binding, OB-fold-like protein (Putative heat shock factor protein hsf8)	AT1G12800	Q94AJ9	NP_172740.1	8.29241	1.69221e-08	RBPome quantitative	YES	no	no	chloroplast [GO:0009507];ribosome [GO:0005840];mRNA binding [GO:0003729];rRNA binding [GO:0019843];chloroplast rRNA processing [GO:1901259];RNA folding [GO:0034337]	PF00829;PF00575
Nucleolar GTP-binding protein 1	AT1G50920	Q9C6I8	NP_175505.1	6.64934	1.69221e-08	RBPome semiquantitative	no	no	no	membrane [GO:0016020];nucleolus [GO:0005730];GTP binding [GO:0005525];ribosome biogenesis [GO:0042254]	PF06858;PF17835;PF08155
UBP1-associated protein 2C	AT3G15010	Q9LKA4	NP_974317.1;NP_188119.1	8.42675	1.69221e-08	RBPome quantitative	no	no	no	nucleolus [GO:0005730];nucleus [GO:0005634];ribonucleoprotein complex [GO:1990904];mRNA binding [GO:0003729];RNA binding [GO:0003723];cell death [GO:0008219];defense response [GO:0006952];ethylene biosynthetic process [GO:0009693];leaf senescence [GO:0010150];mRNA processing [GO:0006397]	PF00076
40S ribosomal protein S10, mitochondrial	AT3G22300	P42797	NP_188869.1	7.56625	1.69221e-08	RBPome semiquantitative	no	no	no	mitochondrial small ribosomal subunit [GO:0005763];mitochondrion [GO:0005739];structural constituent of ribosome [GO:0003735];translation [GO:0006412]	PF00338
60S ribosomal protein L26-1	AT3G49910	P51414	NP_190560.1	5.88658	1.69221e-08	RBPome quantitative	YES	YES	no	chloroplast [GO:0009507];cytosol [GO:0005829];cytosolic large ribosomal subunit [GO:0022625];cytosolic ribosome [GO:0022626];membrane [GO:0016020];nucleolus [GO:0005730];nucleus [GO:0005634];plasma membrane [GO:0005886];polysomal ribosome [GO:0042788];vacuolar membrane [GO:0005774];mRNA binding [GO:0003729];RNA binding [GO:0003723];structural constituent of ribosome [GO:0003735];cytoplasmic trans…	PF00467;PF16906
MA3 DOMAIN-CONTAINING TRANSLATION REGULATORY FACTOR 3;EIN2 C-terminus interacting protein 1;MA3 domain-containing protein 5	AT4G24800	Q8W4Q4	NP_567708.1;NP_001329945.1;NP_001190828.1;NP_001031708.1	6.14398	1.69221e-08	RBPome quantitative	no	no	no	cytoplasm [GO:0005737];cytosol [GO:0005829];Golgi apparatus [GO:0005794];negative regulation of transcription, DNA-templated [GO:0045892];response to absence of light [GO:0009646];response to carbon starvation [GO:0090549];response to ethylene [GO:0009723];response to salt stress [GO:0009651]	PF02847
DEAD-box ATP-dependent RNA helicase 53, mitochondria	AT3G22330	Q9LUW5	NP_188872.2	7.52362	1.57188e-08	RBPome quantitative	no	no	no	cell wall [GO:0005618];mitochondrion [GO:0005739];nucleolus [GO:0005730];ATP binding [GO:0005524];helicase activity [GO:0004386];RNA binding [GO:0003723];Group II intron splicing [GO:0000373];response to cold [GO:0009409]	PF00270;PF00271
Pentatricopeptide repeat-containing protein, chloroplastic;Protein CRP1 homolog (AtCRP1)	AT5G42310	Q8L844	NP_199046.1	5.81579	1.52975e-08	RBPome quantitative	no	YES	no	chloroplast [GO:0009507];chloroplast nucleoid [GO:0042644];chloroplast stroma [GO:0009570];chloroplast thylakoid [GO:0009534];thylakoid membrane [GO:0042651];single-stranded RNA binding [GO:0003727];chloroplast mRNA processing [GO:0010239];chloroplast organization [GO:0009658];regulation of translation [GO:0006417]	PF01535;PF13041;PF13812
Zinc finger CCCH domain-containing protein 33 (AtC3H33);Zinc finger CCCH domain-containing protein ZFN1	AT3G02830	Q8GXX7;A0A1I9LM16	NP_001325699.1;NP_566183.1	10.9497	1.47919e-08	RBPome quantitative	no	no	no	cytosol [GO:0005829];nucleus [GO:0005634];DNA binding [GO:0003677];metal ion binding [GO:0046872];mRNA 5'-UTR binding [GO:0048027];mRNA binding [GO:0003729];nuclease activity [GO:0004518];phytochrome binding [GO:0010313];negative regulation of translation [GO:0017148]	PF00642
30S ribosomal protein S10, chloroplastic	AT3G13120	Q9LK61	NP_187919.1;NP_001325784.1;NP_001189875.1	6.511	1.46619e-08	RBPome semiquantitative	no	no	no	chloroplast [GO:0009507];chloroplast stroma [GO:0009570];mitochondrion [GO:0005739];ribosome [GO:0005840];RNA binding [GO:0003723];structural constituent of ribosome [GO:0003735];translation [GO:0006412]	PF00338
RNA-binding (RRM/RBD/RNP motifs) family protein	AT2G33410	O22791	NP_180899.1	10.6831	1.45976e-08	RBPome quantitative	no	no	no	ribonucleoprotein complex [GO:1990904];mRNA binding [GO:0003729];RNA binding [GO:0003723]	PF00076
Glycine-rich RNA-binding protein RZ1A (AtRZ-1a)	AT3G26420	Q9LIN3	NP_189273.1	10.7662	1.39664e-08	RBPome quantitative	no	no	no	cytoplasm [GO:0005737];cytosol [GO:0005829];nucleus [GO:0005634];ribonucleoprotein complex [GO:1990904];DNA binding [GO:0003677];mRNA binding [GO:0003729];nucleotide binding [GO:0000166];RNA binding [GO:0003723];zinc ion binding [GO:0008270];response to cold [GO:0009409]	PF00076;PF00098
Eukaryotic translation initiation factor eIF2A family protein	AT1G73180	B3H5L3;Q9CAT3	NP_001117592.1;NP_565058.1	4.36426	1.37289e-08	RBPome semiquantitative	no	no	no	translation initiation factor activity [GO:0003743];cytosolic small ribosomal subunit [GO:0022627];plasma membrane [GO:0005886];ribosome binding [GO:0043022];tRNA binding [GO:0000049]	PF08662
60S ribosomal protein L27a-3;60S ribosomal protein L27a-2	AT1G70600;AT1G23290	P49637;Q9LR33	NP_177217.1;NP_173743.1	5.18539	1.36593e-08	RBPome quantitative	no	no	YES	cytosol [GO:0005829];cytosolic large ribosomal subunit [GO:0022625];cytosolic ribosome [GO:0022626];membrane [GO:0016020];plasmodesma [GO:0009506];polysomal ribosome [GO:0042788];structural constituent of ribosome [GO:0003735];translation [GO:0006412];nucleolus [GO:0005730];flower development [GO:0009908];inflorescence development [GO:0010229];post-embryonic development [GO:0009791]	PF00828
Nascent polypeptide-associated complex subunit beta	AT1G73230	Q9CAT7	NP_177466.1	5.0545	1.36593e-08	RBPome semiquantitative	no	no	no	cytosol [GO:0005829];nascent polypeptide-associated complex [GO:0005854];polysomal ribosome [GO:0042788];response to salt stress [GO:0009651]	PF01849
Ribosomal protein S5 domain 2-like superfamily protein;40S ribosomal protein S16-3	AT5G18380	F4JWM1;A8MRX2;Q42340	NP_001190330.1;NP_001078601.1;NP_197339.1	8.29383	1.36593e-08	RBPome quantitative	YES	YES	no	ribosome [GO:0005840];structural constituent of ribosome [GO:0003735];translation [GO:0006412];chloroplast [GO:0009507];cytosolic small ribosomal subunit [GO:0022627];plasmodesma [GO:0009506];mRNA binding [GO:0003729];RNA binding [GO:0003723];maturation of SSU-rRNA from tricistronic rRNA transcript (SSU-rRNA, 5.8S rRNA, LSU-rRNA) [GO:0000462]	PF00380
Oligouridylate binding protein 1B	AT1G17370	Q9LQI9;B3H4Q3	NP_564018.1;NP_001117301.1	12.0456	1.35988e-08	RBPome quantitative	YES	no	no	nucleus [GO:0005634];mRNA binding [GO:0003729];mRNA processing [GO:0006397];RNA binding [GO:0003723]	PF00076
Serine hydroxymethyltransferase 1, mitochondrial (AtSHMT1);Glycine hydroxymethyltransferase 1;Serine Transhydroxymethyltransferase (STM);Serine methylase 1	AT4G37930	Q9SZJ5	NP_195506.1	4.365	1.35447e-08	RBPome semiquantitative	no	no	no	apoplast [GO:0048046];chloroplast [GO:0009507];chloroplast stroma [GO:0009570];chloroplast thylakoid [GO:0009534];cytosol [GO:0005829];cytosolic ribosome [GO:0022626];membrane [GO:0016020];mitochondrial matrix [GO:0005759];mitochondrion [GO:0005739];nucleus [GO:0005634];plasma membrane [GO:0005886];stromule [GO:0010319];amino acid binding [GO:0016597];cobalt ion binding [GO:0050897];glycine hydro…	PF00464
P-loop containing nucleoside triphosphate hydrolases superfamily protein	AT2G38770	Q8L5Y4	NP_850297.1	6.19741	1.33507e-08	RBPome semiquantitative	no	no	no	catalytic step 2 spliceosome [GO:0071013];chloroplast [GO:0009507];nucleus [GO:0005634];plasma membrane [GO:0005886];spliceosomal complex [GO:0005681];hydrolase activity [GO:0016787];mRNA binding [GO:0003729];RNA binding [GO:0003723];mRNA splicing, via spliceosome [GO:0000398]	PF13086;PF13087;PF16399
30S ribosomal protein S18, chloroplastic	ATCG00650	P56807	NP_051081.1	5.57506	1.32323e-08	RBPome quantitative	no	no	no	chloroplast [GO:0009507];chloroplast envelope [GO:0009941];chloroplast stroma [GO:0009570];mitochondrial small ribosomal subunit [GO:0005763];small ribosomal subunit rRNA binding [GO:0070181];structural constituent of ribosome [GO:0003735];translation [GO:0006412]	PF01084
40S ribosomal protein S2-2;40S ribosomal protein S2-1	AT1G59359;AT1G58983;AT1G58684;AT1G58380	Q93VB8;Q8L8Y0	NP_683443.1;NP_564740.1;NP_564737.1;NP_176134.1	8.31976	1.28567e-08	RBPome quantitative	YES	no	no	cell wall [GO:0005618];cytosolic small ribosomal subunit [GO:0022627];membrane [GO:0016020];plasmodesma [GO:0009506];mRNA binding [GO:0003729];structural constituent of ribosome [GO:0003735];translation [GO:0006412];chloroplast [GO:0009507];plasma membrane [GO:0005886];RNA binding [GO:0003723]	PF00333;PF03719
Protein WHAT'S THIS FACTOR 1 homolog, chloroplastic	AT4G01037	A0MFS5	NP_001118908.1	6.06599	1.28567e-08	RBPome semiquantitative	no	no	no	chloroplast [GO:0009507];RNA binding [GO:0003723];Group II intron splicing [GO:0000373];mRNA processing [GO:0006397];photosynthesis [GO:0015979]	PF11955
30S ribosomal protein S6 alpha, chloroplastic;Translation elongation factor EF1B/ribosomal protein S6 family protein	AT1G64510	Q8VY91;A0A1P8AV66	NP_176632.1;NP_001322828.1	6.11097	1.1958e-08	RBPome semiquantitative	no	no	no	chloroplast [GO:0009507];chloroplast thylakoid membrane [GO:0009535];ribosome [GO:0005840];thylakoid [GO:0009579];small ribosomal subunit rRNA binding [GO:0070181];structural constituent of ribosome [GO:0003735];translation [GO:0006412];rRNA binding [GO:0019843];translation elongation factor activity [GO:0003746]	PF01250
DEAD-box ATP-dependent RNA helicase 11	AT3G58510	Q8LA13	NP_974455.1;NP_567067.1;NP_001030884.1	4.96196	1.18334e-08	RBPome semiquantitative	YES	YES	no	nucleolus [GO:0005730];peroxisome [GO:0005777];plasma membrane [GO:0005886];ATP binding [GO:0005524];helicase activity [GO:0004386];mRNA binding [GO:0003729]	PF00270;PF00271
Translation machinery associated TMA7	AT1G15270	Q9XI42	NP_563969.1	4.68724	1.14126e-08	RBPome semiquantitative	no	no	no	plasma membrane [GO:0005886];cytoplasmic translation [GO:0002181]	PF09072
40S ribosomal protein S6-1;Ribosomal protein S6	AT4G31700	O48549;A8MS03	NP_194898.1;NP_001078475.1	10.1528	1.10008e-08	RBPome quantitative	YES	YES	YES	chloroplast [GO:0009507];cytosol [GO:0005829];cytosolic ribosome [GO:0022626];cytosolic small ribosomal subunit [GO:0022627];membrane [GO:0016020];nucleolus [GO:0005730];plasma membrane [GO:0005886];plasmodesma [GO:0009506];polysomal ribosome [GO:0042788];mRNA binding [GO:0003729];structural constituent of ribosome [GO:0003735];translation [GO:0006412];ribosome [GO:0005840]	PF01092
RNA-binding (RRM/RBD/RNP motifs) family protein	AT1G20880	F4HUQ5	NP_564127.1;NP_001322434.1;NP_001185049.1	9.87704	1.07333e-08	RBPome quantitative	YES	no	no	mRNA binding [GO:0003729];germ cell development [GO:0007281]	PF00076
Calcium-binding EF hand family protein;Calmodulin-like protein 12;Touch-induced calmodulin-related protein 3	AT2G41100	A0A1P8B183;F4IJ44;P25071	NP_001324805.1;NP_001324806.1;NP_001318400.1;NP_001031523.1;NP_181643.1;NP_001189723.1	4.70773	1.05117e-08	RBPome semiquantitative	no	no	no	calcium ion binding [GO:0005509];plasmodesma [GO:0009506];vacuolar membrane [GO:0005774];calcium-mediated signaling [GO:0019722];response to absence of light [GO:0009646];response to mechanical stimulus [GO:0009612];thigmotropism [GO:0009652]	PF13499;;PF13833
Polyadenylate-binding protein 2 (AtPabN2;AtPabN3);Nuclear poly(A)-binding protein 2;Poly(A)-binding protein II (PABII)	AT5G65260	Q9FJN9	NP_201329.1	5.22534	1.0263e-08	RBPome semiquantitative	no	no	no	cytoplasm [GO:0005737];nuclear speck [GO:0016607];RNA binding [GO:0003723]	PF00076
Protein CLMP1 (CLUMPED CHLOROPLASTS 1);Protein MADB2;Protein PHOX2;Putative myosin adapter B2	AT1G62390	O48802	NP_564794.1	7.10729	9.94463e-09	RBPome quantitative	no	no	no	cytosol [GO:0005829]	PF00564
60S ribosomal protein L13a-2	AT3G24830	Q9LRX8	NP_189127.1	7.51718	9.76742e-09	RBPome quantitative	no	no	no	cytosol [GO:0005829];cytosolic large ribosomal subunit [GO:0022625];cytosolic ribosome [GO:0022626];membrane [GO:0016020];plasmodesma [GO:0009506];polysomal ribosome [GO:0042788];ribosome [GO:0005840];mRNA binding [GO:0003729];structural constituent of ribosome [GO:0003735];negative regulation of translation [GO:0017148];translation [GO:0006412]	PF00572
RNA-binding (RRM/RBD/RNP motifs) family protein	AT1G33470	A0A1P8AVY6;Q94BU4;Q67YS0	NP_001323029.1;NP_973958.1;NP_174613.2	6.80645	9.43024e-09	RBPome semiquantitative	YES	no	no	mRNA binding [GO:0003729];germ cell development [GO:0007281]	PF00076
Eukaryotic translation initiation factor 3 subunit C (eIF3c);Eukaryotic translation initiation factor 3 subunit 8 (eIF3 p110)	AT3G56150	O49160	NP_191174.1;NP_001190102.1	7.05039	9.43024e-09	RBPome quantitative	YES	YES	no	cytosol [GO:0005829];eukaryotic 43S preinitiation complex [GO:0016282];eukaryotic 48S preinitiation complex [GO:0033290];eukaryotic translation initiation factor 3 complex [GO:0005852];nucleus [GO:0005634];mRNA binding [GO:0003729];translation initiation factor activity [GO:0003743];translation initiation factor binding [GO:0031369];formation of cytoplasmic translation initiation complex [GO:0001…	PF05470;PF01399
Nucleic acid-binding proteins superfamily	AT3G23700	Q9LK47	NP_566737.1	5.38698	8.94764e-09	RBPome quantitative	no	no	no	chloroplast [GO:0009507];chloroplast stroma [GO:0009570];nucleus [GO:0005634];mRNA binding [GO:0003729];DNA duplex unwinding [GO:0032508];maturation of 5S rRNA [GO:0000481];response to abscisic acid [GO:0009737];response to cold [GO:0009409];RNA folding [GO:0034337]	PF00575
Nucleolin like 1 (AtNUC-L1);Protein PARALLEL 1 (AtPARL1)	AT1G48920	Q9FVQ1	NP_175322.1	6.21143	8.57285e-09	RBPome quantitative	YES	YES	YES	90S preribosome [GO:0030686];mitochondrion [GO:0005739];nucleolus [GO:0005730];DNA binding [GO:0003677];mRNA binding [GO:0003729];rRNA binding [GO:0019843];cotyledon vascular tissue pattern formation [GO:0010588];endonucleolytic cleavage involved in rRNA processing [GO:0000478];leaf development [GO:0048366];leaf vascular tissue pattern formation [GO:0010305];petal vascular tissue pattern formatio…	PF00076
60S ribosomal protein L34-3	AT3G28900	Q9LJW6	NP_189532.1	9.39884	8.57285e-09	RBPome semiquantitative	no	no	no	cytosolic large ribosomal subunit [GO:0022625];cytosolic ribosome [GO:0022626];polysomal ribosome [GO:0042788];structural constituent of ribosome [GO:0003735];ribosome biogenesis [GO:0042254];translation [GO:0006412]	PF01199
Glycine-rich RNA-binding protein 6, mitochondrial (AtGR-RBP6)	AT1G18630	Q9FZ84	NP_173298.1	8.08468	8.46774e-09	RBPome semiquantitative	no	no	no	endosome [GO:0005768];Golgi apparatus [GO:0005794];mitochondrion [GO:0005739];ribonucleoprotein complex [GO:1990904];trans-Golgi network [GO:0005802];RNA binding [GO:0003723];mitochondrial mRNA modification [GO:0080156];response to salt stress [GO:0009651]	PF00076
Glycine-rich RNA-binding protein 3, mitochondrial (AtGR-RBP3) (AtRBG3);Mitochondrial RNA-binding protein 2a (At-mRBP2a);Organelle RRM domain-containing protein 3	AT5G61030	Q9FNR1	NP_200911.1;NP_001330940.1	7.29793	8.46774e-09	RBPome semiquantitative	no	no	no	mitochondrion [GO:0005739];ribonucleoprotein complex [GO:1990904];ATP binding [GO:0005524];copper ion binding [GO:0005507];RNA binding [GO:0003723];single-stranded DNA binding [GO:0003697];cytidine to uridine editing [GO:0016554];mitochondrial mRNA modification [GO:0080156];mRNA processing [GO:0006397];response to cold [GO:0009409]	PF00076
Organelle RRM domain-containing protein 2, mitochondrial	AT5G54580	Q9FIU6	NP_200269.1	7.83074	8.20866e-09	RBPome semiquantitative	no	no	no	mitochondrion [GO:0005739];ribonucleoprotein complex [GO:1990904];RNA binding [GO:0003723];mitochondrial mRNA modification [GO:0080156];mRNA processing [GO:0006397]	PF00076
Elongation factor 2 (EF-2);Protein LOW EXPRESSION OF OSMOTICALLY RESPONSIVE GENES 1	AT1G56070;AT1G56075	Q9ASR1	NP_849818.1;NP_001321034.1;NP_001321033.1	5.97972	8.05845e-09	RBPome quantitative	YES	no	YES	apoplast [GO:0048046];chloroplast [GO:0009507];cytosol [GO:0005829];membrane [GO:0016020];nucleolus [GO:0005730];plasma membrane [GO:0005886];plasmodesma [GO:0009506];ribonucleoprotein complex [GO:1990904];vacuolar membrane [GO:0005774];copper ion binding [GO:0005507];GTP binding [GO:0005525];GTPase activity [GO:0003924];mRNA binding [GO:0003729];ribosome binding [GO:0043022];translation elongati…	PF00679;PF14492;PF03764;PF00009;PF03144
Nucleic acid-binding, OB-fold-like protein	AT3G18580	Q9LII1	NP_188488.1	5.90139	8.05845e-09	RBPome semiquantitative	no	no	no	mitochondrial nucleoid [GO:0042645];mitochondrion [GO:0005739];single-stranded DNA binding [GO:0003697];mitochondrial DNA replication [GO:0006264];positive regulation of helicase activity [GO:0051096]	PF00436
Pentatricopeptide repeat-containing protein, mitochondrial	AT4G35850	Q8VYR5	NP_567990.1	8.34279	7.94127e-09	RBPome semiquantitative	no	no	no	mitochondrion [GO:0005739]	PF13041
60S ribosomal protein L18-3;Ribosomal protein L18e/L15 superfamily protein;Ribosomal protein L18	AT5G27850;AT3G05590	Q940B0;A0A1P8BGQ0;A0A1I9LT16	NP_198137.1;NP_001332349.1;NP_001327673.1;NP_001327672.1	5.33336	7.91528e-09	RBPome quantitative	YES	YES	YES	cytosol [GO:0005829];cytosolic large ribosomal subunit [GO:0022625];cytosolic ribosome [GO:0022626];membrane [GO:0016020];plasmodesma [GO:0009506];vacuole [GO:0005773];mRNA binding [GO:0003729];structural constituent of ribosome [GO:0003735];translation [GO:0006412];ribosome [GO:0005840]	PF17135
60S ribosomal protein L10-1;Ribosomal protein RPL10A;Suppressor of ACAULIS 52;Ribosomal protein L16p/L10e family protein	AT1G14320	Q93VT9;A0A2H1ZEB8	NP_563945.2;NP_001319000.1	5.7477	7.52048e-09	RBPome quantitative	YES	YES	no	chloroplast [GO:0009507];cytoplasm [GO:0005737];cytosol [GO:0005829];cytosolic large ribosomal subunit [GO:0022625];cytosolic ribosome [GO:0022626];nucleolus [GO:0005730];nucleus [GO:0005634];polysomal ribosome [GO:0042788];ribosome [GO:0005840];vacuolar membrane [GO:0005774];vacuole [GO:0005773];mRNA binding [GO:0003729];structural constituent of ribosome [GO:0003735];cellular response to UV-B […	PF00252
Ran BP2/NZF zinc finger-like superfamily protein;Zinc finger protein-like Ser/Thr protein kinase-like protein	AT3G15680	Q9LW11	NP_188189.1;NP_001326186.1	7.33235	7.48914e-09	RBPome semiquantitative	no	no	no	kinase activity [GO:0016301];metal ion binding [GO:0046872];mRNA binding [GO:0003729]	PF00641
RGG repeats nuclear RNA binding protein A (AtRGGA)	AT4G16830	O23523	NP_193416.1;NP_001078400.1;NP_001078399.1	9.86592	6.48236e-09	RBPome quantitative	YES	no	no	cytoplasm [GO:0005737];nucleus [GO:0005634];perinuclear region of cytoplasm [GO:0048471];mRNA binding [GO:0003729];abscisic acid-activated signaling pathway [GO:0009738];cellular response to osmotic stress [GO:0071470];cellular response to salt stress [GO:0071472];regulation of abscisic acid-activated signaling pathway [GO:0009787];response to abscisic acid [GO:0009737];response to osmotic stress…	PF04774;PF09598
Evolutionarily conserved C-terminal region 8	AT1G79270	A0A1P8ARJ2;Q9FPE7	NP_001321641.1;NP_001321640.1;NP_001321639.1;NP_565205.1	5.06109	6.41953e-09	RBPome semiquantitative	YES	no	no	RNA binding [GO:0003723];mRNA binding [GO:0003729]	PF04146
Ribosomal L28 family	AT4G31460	Q9SV23	NP_194874.1	6.89066	6.36068e-09	RBPome semiquantitative	no	no	no	ribosome [GO:0005840];structural constituent of ribosome [GO:0003735];translation [GO:0006412]	PF00830
Cold shock domain-containing protein 2 (AtCSP2);Glycine-rich protein 2 (AtGRP2)	AT4G38680	Q41188	NP_195580.1	8.69959	6.24607e-09	RBPome quantitative	YES	YES	no	cytoplasm [GO:0005737];cytosol [GO:0005829];nucleolus [GO:0005730];nucleus [GO:0005634];plasma membrane [GO:0005886];vesicle [GO:0031982];double-stranded DNA binding [GO:0003690];mRNA binding [GO:0003729];nucleic acid binding [GO:0003676];single-stranded DNA binding [GO:0003697];zinc ion binding [GO:0008270];cold acclimation [GO:0009631];DNA duplex unwinding [GO:0032508];regulation of cellular re…	PF00313;PF00098
60S ribosomal protein L28-1	AT2G19730	O82204	NP_179563.1;NP_001077920.1;NP_001031374.1	6.45278	6.15363e-09	RBPome quantitative	no	no	no	cell wall [GO:0005618];chloroplast [GO:0009507];cytosolic large ribosomal subunit [GO:0022625];cytosolic ribosome [GO:0022626];plasma membrane [GO:0005886];plasmodesma [GO:0009506];structural constituent of ribosome [GO:0003735];response to cytokinin [GO:0009735];translation [GO:0006412]	PF01778
50S ribosomal protein L27, chloroplastic (CL27)	AT5G40950	Q9FLN4	NP_198911.1	4.8592	6.14015e-09	RBPome quantitative	no	no	no	chloroplast [GO:0009507];chloroplast envelope [GO:0009941];chloroplast stroma [GO:0009570];ribosome [GO:0005840];thylakoid [GO:0009579];structural constituent of ribosome [GO:0003735];response to cytokinin [GO:0009735];translation [GO:0006412]	PF01016
30S ribosomal protein S7, chloroplastic	ATCG00900;ATCG01240	P61841	NP_051118.1;NP_051104.1	5.89766	6.12004e-09	RBPome quantitative	no	YES	no	chloroplast [GO:0009507];membrane [GO:0016020];small ribosomal subunit [GO:0015935];thylakoid [GO:0009579];mRNA binding [GO:0003729];rRNA binding [GO:0019843];structural constituent of ribosome [GO:0003735];ribosomal small subunit assembly [GO:0000028];translation [GO:0006412]	PF00177
Serine/arginine-rich splicing factor SR34A (AtSR34A;AtSRp34A)	AT3G49430	A2RVS6	NP_001078264.1;NP_190512.3;NP_001325877.1;NP_001325876.1;NP_001325875.1;NP_001325874.1;NP_001190041.1	5.96026	6.02476e-09	RBPome quantitative	YES	no	no	cytosol [GO:0005829];nuclear speck [GO:0016607];nucleolus [GO:0005730];nucleus [GO:0005634];spliceosomal complex [GO:0005681];mRNA binding [GO:0003729];RNA binding [GO:0003723];mRNA cis splicing, via spliceosome [GO:0045292];regulation of alternative mRNA splicing, via spliceosome [GO:0000381];RNA splicing [GO:0008380]	PF00076
Multiple organellar RNA editing factor 9, chloroplastic (RNA editing-interacting protein 9)	AT1G11430	Q9LPZ1	NP_172610.1	6.0381	6.00481e-09	RBPome semiquantitative	no	no	no	chloroplast [GO:0009507];chloroplast envelope [GO:0009941];chloroplast stroma [GO:0009570];mitochondrion [GO:0005739];protein dimerization activity [GO:0046983];protein homodimerization activity [GO:0042803];chloroplast RNA modification [GO:1900865];cytidine to uridine editing [GO:0016554];mRNA processing [GO:0006397]	NA
Ribosomal L18p/L5e family protein	AT3G20230	Q9LJX6	NP_566655.1	6.17458	5.7989e-09	RBPome semiquantitative	no	no	no	ribosome [GO:0005840];5S rRNA binding [GO:0008097];structural constituent of ribosome [GO:0003735];translation [GO:0006412]	PF00861
Organelle RRM domain-containing protein 1, chloroplastic	AT3G20930	Q8L440;A0A1I9LPX6	NP_566672.1;NP_001326648.1	9.18294	5.7989e-09	RBPome semiquantitative	no	no	no	chloroplast [GO:0009507];RNA binding [GO:0003723];chloroplast mRNA modification [GO:1900871];cytidine to uridine editing [GO:0016554];mRNA processing [GO:0006397];response to cold [GO:0009409];mitochondrion [GO:0005739];mitochondrial mRNA modification [GO:0080156]	PF00076
60S ribosomal protein L27-2	AT3G22230	Q8LCL3	NP_188862.1	7.61214	5.7989e-09	RBPome quantitative	no	no	no	cytosol [GO:0005829];cytosolic large ribosomal subunit [GO:0022625];cytosolic ribosome [GO:0022626];polysomal ribosome [GO:0042788];structural constituent of ribosome [GO:0003735];translation [GO:0006412]	PF01777
Putative H/ACA ribonucleoprotein complex subunit 1-like protein 1	AT3G03920	Q8VZT0	NP_566217.1	6.02456	5.46687e-09	RBPome semiquantitative	no	no	no	box H/ACA snoRNP complex [GO:0031429];chloroplast thylakoid membrane [GO:0009535];nucleolus [GO:0005730];box H/ACA snoRNA binding [GO:0034513];snoRNA guided rRNA pseudouridine synthesis [GO:0000454]	PF04410
RNA-binding protein BRN2;Protein BRUNO-LIKE 2 (AtBRN2)	AT1G03457	Q8GZ26;F4I0X0	NP_171845.2;NP_973752.1	6.36738	5.27247e-09	RBPome quantitative	YES	no	no	cytoplasm [GO:0005737];nucleus [GO:0005634];ribonucleoprotein complex [GO:1990904];mRNA binding [GO:0003729];RNA binding [GO:0003723];flower development [GO:0009908];mRNA catabolic process [GO:0006402];photoperiodism, flowering [GO:0048573];regulation of photoperiodism, flowering [GO:2000028]	PF00076
40S ribosomal protein S19-3	AT5G61170	Q9FNP8	NP_200925.1	7.79031	5.21589e-09	RBPome semiquantitative	no	no	YES	cytosol [GO:0005829];cytosolic ribosome [GO:0022626];cytosolic small ribosomal subunit [GO:0022627];polysomal ribosome [GO:0042788];vacuole [GO:0005773];structural constituent of ribosome [GO:0003735];ribosomal small subunit assembly [GO:0000028];translation [GO:0006412]	PF01090
Glutaredoxin family protein	AT5G58530	Q9FGG8	NP_200661.1	9.20382	5.0382e-09	RBPome quantitative	no	no	no	cell [GO:0005623];electron transfer activity [GO:0009055];protein disulfide oxidoreductase activity [GO:0015035];cell redox homeostasis [GO:0045454]	PF00462
Cryptochrome DASH, chloroplastic/mitochondrial (Cryptochrome-3)	AT5G24850	Q84KJ5	NP_568461.3	7.61362	5.0063e-09	RBPome semiquantitative	no	no	no	chloroplast [GO:0009507];mitochondrion [GO:0005739];ATP binding [GO:0005524];DNA binding [GO:0003677];DNA photolyase activity [GO:0003913];photoreceptor activity [GO:0009881];DNA repair [GO:0006281];protein-chromophore linkage [GO:0018298]	PF00875;PF03441
60S ribosomal protein L37-3;60S ribosomal protein L37-2;60S ribosomal protein L37-1	AT3G16080;AT1G52300;AT1G15250	Q8LEM8;Q43292;Q8LFH7	NP_566535.1;NP_175640.1;NP_172977.1;NP_001319009.1	13.3414	4.85142e-09	RBPome quantitative	YES	YES	no	cytosolic large ribosomal subunit [GO:0022625];metal ion binding [GO:0046872];rRNA binding [GO:0019843];structural constituent of ribosome [GO:0003735];translation [GO:0006412];cytosolic ribosome [GO:0022626];mRNA binding [GO:0003729]	PF01907
THO complex subunit 4C;ALYREF homolog 3 (AtALY3)	AT1G66260	Q94EH8	NP_564871.1;NP_001185329.1	7.1774	4.73092e-09	RBPome quantitative	YES	no	no	nucleolus [GO:0005730];nucleoplasm [GO:0005654];mRNA binding [GO:0003729];mRNA transport [GO:0051028]	PF13865;PF00076
60S ribosomal protein L14-2	AT4G27090	Q9T043	NP_194439.1	7.53344	4.73092e-09	RBPome quantitative	YES	YES	YES	chloroplast [GO:0009507];cytosol [GO:0005829];cytosolic large ribosomal subunit [GO:0022625];cytosolic ribosome [GO:0022626];endoplasmic reticulum [GO:0005783];nucleolus [GO:0005730];plasmodesma [GO:0009506];polysomal ribosome [GO:0042788];vacuolar membrane [GO:0005774];vacuole [GO:0005773];mRNA binding [GO:0003729];RNA binding [GO:0003723];structural constituent of ribosome [GO:0003735];ribosoma…	PF01929
Heme oxygenase 4, chloroplastic	AT1G58300	Q9LQC0	NP_176126.1	6.44411	4.6304e-09	RBPome semiquantitative	no	no	no	chloroplast [GO:0009507];heme binding [GO:0020037];heme oxygenase (decyclizing) activity [GO:0004392];metal ion binding [GO:0046872];heme oxidation [GO:0006788];photosynthesis [GO:0015979]	PF01126
Pentatricopeptide repeat-containing protein, chloroplastic	AT3G26630	Q38959	NP_189297.1	7.2967	4.60275e-09	RBPome semiquantitative	no	no	no	chloroplast [GO:0009507];RNA modification [GO:0009451]	PF01535;PF13041
Pentatricopeptide repeat-containing protein	AT3G15590	Q9LRP6	NP_188178.2;NP_001327555.1	7.64387	4.48796e-09	RBPome quantitative	no	no	no	mitochondrion [GO:0005739]	PF01535;PF13812
DEAD-box ATP-dependent RNA helicase 3, chloroplastic;Protein EMBRYO DEFECTIVE 1138	AT5G26742	Q8L7S8	NP_680225.2	8.3857	4.48796e-09	RBPome quantitative	YES	YES	no	chloroplast [GO:0009507];chloroplast envelope [GO:0009941];chloroplast stroma [GO:0009570];membrane [GO:0016020];nucleus [GO:0005634];ATP binding [GO:0005524];helicase activity [GO:0004386];mRNA binding [GO:0003729];zinc ion binding [GO:0008270];chloroplast organization [GO:0009658];Group II intron splicing [GO:0000373];response to salt stress [GO:0009651];ribosome biogenesis [GO:0042254]	PF00270;PF08152;PF00271;PF00098
40S ribosomal protein S26-1	AT2G40590	P49206	NP_181591.1	8.96616	4.43653e-09	RBPome quantitative	no	no	no	cytosolic small ribosomal subunit [GO:0022627];mRNA binding [GO:0003729];structural constituent of ribosome [GO:0003735];translation [GO:0006412]	PF01283
40S ribosomal protein S17-4	AT5G04800	Q9LZ17	NP_850765.1;NP_196100.1;NP_001031835.1;NP_001031834.1	12.1951	4.43653e-09	RBPome quantitative	YES	YES	no	ribosome [GO:0005840];mRNA binding [GO:0003729];structural constituent of ribosome [GO:0003735];translation [GO:0006412]	PF00833
Zinc finger CCCH domain-containing protein 63 (AtC3H63);Zinc finger CCCH domain and WD40 repeat-containing protein 2	AT5G51980	Q9FNZ1	NP_200011.1;NP_001318784.1	7.3258	4.39481e-09	RBPome semiquantitative	YES	no	no	small-subunit processome [GO:0032040];DNA binding [GO:0003677];metal ion binding [GO:0046872];mRNA binding [GO:0003729]	PF00400;PF18044
Pentatricopeptide repeat-containing protein , chloroplastic;Chloroplastic RNA-binding protein P67;Protein SUPPRESSOR OF VARIEGATION 7	AT4G16390	Q8GWE0	NP_193372.6	7.46042	4.12549e-09	RBPome quantitative	YES	YES	no	chloroplast [GO:0009507];chloroplast stroma [GO:0009570];mRNA binding [GO:0003729];nucleotide binding [GO:0000166];chloroplast organization [GO:0009658];chloroplast RNA processing [GO:0031425];positive regulation of translation [GO:0045727]	PF01535;PF13041;PF13812;PF17177
Putative U3 small nucleolar ribonucleoprotein;Ribosomal RNA processing Brix domain protein	AT1G63780	Q9S826	NP_176564.1	7.14638	4.008e-09	RBPome semiquantitative	no	no	no	Cajal body [GO:0015030];Mpp10 complex [GO:0034457];nuclear matrix [GO:0016363];nucleolus [GO:0005730];small nucleolar ribonucleoprotein complex [GO:0005732];small-subunit processome [GO:0032040];snoRNA binding [GO:0030515];rRNA processing [GO:0006364]	PF04427
DEAD-box ATP-dependent RNA helicase 38;Low expression of osmotically-responsive genes 4 protein;Protein CRYOPHYTE	AT3G53110	Q93ZG7	NP_190879.1	6.42272	4.008e-09	RBPome semiquantitative	no	no	no	cytoplasm [GO:0005737];nuclear envelope [GO:0005635];plasma membrane [GO:0005886];ATP binding [GO:0005524];RNA binding [GO:0003723];RNA helicase activity [GO:0003724];RNA-dependent ATPase activity [GO:0008186];poly(A)+ mRNA export from nucleus [GO:0016973];response to abscisic acid [GO:0009737];response to cold [GO:0009409];response to heat [GO:0009408]	PF00270;PF00271
40S ribosomal protein S19-1	AT3G02080	Q9SGA6	NP_186857.1	9.89649	3.99307e-09	RBPome semiquantitative	no	no	no	cell wall [GO:0005618];cytosol [GO:0005829];cytosolic ribosome [GO:0022626];cytosolic small ribosomal subunit [GO:0022627];plasmodesma [GO:0009506];polysomal ribosome [GO:0042788];structural constituent of ribosome [GO:0003735];ribosomal small subunit assembly [GO:0000028];translation [GO:0006412]	PF01090
50S ribosomal protein L6, chloroplastic;Protein EMBRYO DEFECTIVE 2394	AT1G05190	O23049	NP_172011.1	5.51147	3.65166e-09	RBPome quantitative	no	no	no	chloroplast [GO:0009507];chloroplast envelope [GO:0009941];chloroplast stroma [GO:0009570];membrane [GO:0016020];ribosome [GO:0005840];rRNA binding [GO:0019843];structural constituent of ribosome [GO:0003735];embryo development ending in seed dormancy [GO:0009793];response to cytokinin [GO:0009735];translation [GO:0006412]	PF00347
60S acidic ribosomal protein P0-2;60S acidic ribosomal protein P0-3;60S acidic ribosomal protein P0;60S acidic ribosomal protein P0-1	AT3G09200;AT3G11250;AT2G40010	Q42112;P57691;A8MQR4;O04204	NP_187531.1;NP_187734.1;NP_001078125.1;NP_181530.1	5.70197	3.65166e-09	RBPome semiquantitative	no	no	no	apoplast [GO:0048046];chloroplast [GO:0009507];cytosol [GO:0005829];cytosolic large ribosomal subunit [GO:0022625];cytosolic ribosome [GO:0022626];nucleolus [GO:0005730];nucleus [GO:0005634];plasma membrane [GO:0005886];plasmodesma [GO:0009506];polysomal ribosome [GO:0042788];copper ion binding [GO:0005507];large ribosomal subunit rRNA binding [GO:0070180];structural constituent of ribosome [GO:0…	PF00466;PF17777
Eukaryotic translation initiation factor 3 subunit G (eIF3g);Eukaryotic translation initiation factor 3 subunit 4	AT3G11400	Q9SSJ0;F4J6A1	NP_187747.1;NP_001154607.1	10.7442	3.65166e-09	RBPome quantitative	no	no	no	eukaryotic 43S preinitiation complex [GO:0016282];eukaryotic 48S preinitiation complex [GO:0033290];eukaryotic translation initiation factor 3 complex [GO:0005852];translation initiation factor activity [GO:0003743];formation of cytoplasmic translation initiation complex [GO:0001732];plasma membrane [GO:0005886];mRNA binding [GO:0003729]	PF12353;PF00076
40S ribosomal protein S5-2 (AtRPS5A);Protein ARABIDOPSIS MINUTE-LIKE 1	AT3G11940	P51427	NP_850564.1;NP_187800.1	10.1837	3.5701e-09	RBPome quantitative	no	no	no	cell wall [GO:0005618];chloroplast [GO:0009507];cytosolic ribosome [GO:0022626];cytosolic small ribosomal subunit [GO:0022627];plasma membrane [GO:0005886];plasmodesma [GO:0009506];vacuole [GO:0005773];mRNA binding [GO:0003729];rRNA binding [GO:0019843];structural constituent of ribosome [GO:0003735];ribosomal small subunit assembly [GO:0000028];translation [GO:0006412]	PF00177
Pentatricopeptide repeat-containing protein	AT3G46610	Q9SNB7	NP_190245.1;NP_001319696.1	5.69862	3.5019e-09	RBPome semiquantitative	no	no	no	plastid [GO:0009536];RNA binding [GO:0003723];translation activator activity [GO:0008494];photosystem II assembly [GO:0010207];plastid translation [GO:0032544]	PF01535;PF13041;PF13812
Translation initiation factor IF3-2, chloroplastic (AtIF3-2);(Protein SUPPRESSOR OF VARIEGATION 9	AT2G24060	O82234	NP_179984.1	8.24718	3.49287e-09	RBPome quantitative	no	no	no	chloroplast [GO:0009507];ribosome binding [GO:0043022];translation initiation factor activity [GO:0003743];chloroplast organization [GO:0009658];leaf development [GO:0048366];ribosome disassembly [GO:0032790]	PF00707;PF05198
Flocculation protein (DUF1296)	AT3G07660	Q0WUY5	NP_187423.2	7.98109	3.28646e-09	RBPome semiquantitative	no	no	no	mRNA binding [GO:0003729];unfolded protein binding [GO:0051082]	PF06972
Pentatricopeptide repeat-containing protein, mitochondrial	AT1G15480	Q9XI21	NP_173001.2	7.7489	3.01571e-09	RBPome semiquantitative	no	no	no	mitochondrion [GO:0005739]	PF01535;PF13812
50S ribosomal protein L4, chloroplastic	AT1G07320	O50061;Q2V4Q4;Q3EDH2	NP_001030986.1;NP_001030985.1;NP_849604.1;NP_563786.1	5.98991	3.00572e-09	RBPome quantitative	no	no	no	chloroplast [GO:0009507];chloroplast stroma [GO:0009570];chloroplast thylakoid membrane [GO:0009535];cytosolic ribosome [GO:0022626];membrane [GO:0016020];nucleus [GO:0005634];plastid large ribosomal subunit [GO:0000311];thylakoid [GO:0009579];poly(U) RNA binding [GO:0008266];rRNA binding [GO:0019843];structural constituent of ribosome [GO:0003735];translation [GO:0006412];ribosome [GO:0005840]	PF00573
GTP-binding protein, HflX	AT5G57960	A0A1P8BEY8;Q9FJM0	NP_001331750.1;NP_200604.1	5.69526	3.00572e-09	RBPome semiquantitative	no	no	no	GTP binding [GO:0005525];chloroplast [GO:0009507];cytoplasm [GO:0005737];ribosome binding [GO:0043022]	PF16360;PF13167;PF01926
60S ribosomal protein L13a-1	AT3G07110	Q9SFU1;F4JD96	NP_187367.1;NP_001030654.1	7.43462	2.93085e-09	RBPome quantitative	no	no	no	cytosolic large ribosomal subunit [GO:0022625];ribosome [GO:0005840];mRNA binding [GO:0003729];structural constituent of ribosome [GO:0003735];negative regulation of translation [GO:0017148];translation [GO:0006412];chloroplast [GO:0009507];cytosolic ribosome [GO:0022626];membrane [GO:0016020];nucleolus [GO:0005730];plasmodesma [GO:0009506];response to cytokinin [GO:0009735]	PF00572
Glycine-rich RNA-binding protein 8 (AtGR-RBP8);Glycine-rich protein 8) (AtGRP8);Protein COLD, CIRCADIAN RHYTHM, AND RNA BINDING 1 ( CCR1)	AT4G39260	Q03251;F4JVC0;F4JVC1;F4JVB9	NP_195637.1;NP_849524.1;NP_849523.1;NP_849525.1	10.1209	2.83161e-09	RBPome quantitative	YES	YES	YES	apoplast [GO:0048046];cell wall [GO:0005618];chloroplast [GO:0009507];Golgi apparatus [GO:0005794];nucleolus [GO:0005730];peroxisome [GO:0005777];plasma membrane [GO:0005886];plasmodesma [GO:0009506];ribonucleoprotein complex [GO:1990904];mRNA binding [GO:0003729];RNA binding [GO:0003723];alternative mRNA splicing, via spliceosome [GO:0000380];innate immune response [GO:0045087];response to absci…	PF00076
60S ribosomal protein L7-3;Ribosomal protein L30/L7 family protein	AT2G44120	P60039;F4IT48	NP_850410.1;NP_850411.1	9.22364	2.72401e-09	RBPome quantitative	no	no	no	cytosolic large ribosomal subunit [GO:0022625];structural constituent of ribosome [GO:0003735];maturation of LSU-rRNA from tricistronic rRNA transcript (SSU-rRNA, 5.8S rRNA, LSU-rRNA) [GO:0000463];chloroplast [GO:0009507];cytosol [GO:0005829];cytosolic ribosome [GO:0022626];membrane [GO:0016020];nucleolus [GO:0005730];plasmodesma [GO:0009506];polysomal ribosome [GO:0042788];vacuole [GO:0005773];m…	PF00327;PF08079
RNA-binding (RRM/RBD/RNP motifs) family protein; Ribonucleoprotein, putative	AT1G01080	Q8W592;F4HQH8;A0A1P8APK3	NP_171616.1;NP_001030925.1;NP_001320997.1	6.91778	2.71993e-09	RBPome quantitative	YES	no	no	RNA binding [GO:0003723];chloroplast [GO:0009507];chloroplast envelope [GO:0009941];chloroplast stroma [GO:0009570];cytoplasmic stress granule [GO:0010494];nucleus [GO:0005634];ribonucleoprotein complex [GO:1990904];mRNA binding [GO:0003729];U1 snRNP binding [GO:1990446];3'-UTR-mediated mRNA destabilization [GO:0061158]	PF00076
60S ribosomal protein L34-1;Ribosomal protein L34e superfamily protein	AT1G26880	Q42351;A8MR50	NP_174010.1;NP_001319088.1	7.73392	2.70204e-09	RBPome quantitative	no	YES	no	chloroplast [GO:0009507];cytosolic large ribosomal subunit [GO:0022625];nucleolus [GO:0005730];structural constituent of ribosome [GO:0003735];ribosome biogenesis [GO:0042254];translation [GO:0006412];ribosome [GO:0005840]	PF01199
RNA polymerase II degradation factor-like protein (DUF1296)	AT1G29370;AT1G29350	Q8VZT4;F4I1G1;A0A1P8ARI3	NP_174230.2;NP_174229.2;NP_001321633.1	8.6068	2.62772e-09	RBPome semiquantitative	YES	no	no	mRNA binding [GO:0003729]	PF06972
40S ribosomal protein S3a-1	AT3G04840	Q9CAV0	NP_187135.1	7.58276	2.62772e-09	RBPome quantitative	no	no	no	chloroplast [GO:0009507];cytosol [GO:0005829];cytosolic ribosome [GO:0022626];cytosolic small ribosomal subunit [GO:0022627];plasma membrane [GO:0005886];plasmodesma [GO:0009506];polysomal ribosome [GO:0042788];mRNA binding [GO:0003729];structural constituent of ribosome [GO:0003735];translation [GO:0006412]	PF01015
GTP-binding protein BRASSINAZOLE INSENSITIVE PALE GREEN 2, chloroplastic (Protein BRZ-INSENSITIVE-PALE GREEN 2)	AT3G57180	Q8W4I6	NP_191277.5	7.12349	2.62772e-09	RBPome semiquantitative	no	no	no	chloroplast [GO:0009507];chloroplast stroma [GO:0009570];GTP binding [GO:0005525];hydrolase activity [GO:0016787];rRNA binding [GO:0019843];brassinosteroid mediated signaling pathway [GO:0009742];chloroplast organization [GO:0009658];chloroplast rRNA processing [GO:1901259];developmental process [GO:0032502];positive regulation of carotenoid biosynthetic process [GO:1904143];positive regulation o…	PF01926
40S ribosomal protein S4;40S ribosomal protein S4;40S ribosomal protein S4-2;40S ribosomal protein S4-1	AT5G07090;AT2G17360	F4K5C7;P49204;Q93VH9;F4IMI7	NP_001332405.1;NP_001031846.1;NP_568179.1;NP_565414.1;NP_001189539.1	7.30322	2.62772e-09	RBPome quantitative	YES	YES	YES	ribosome [GO:0005840];rRNA binding [GO:0019843];structural constituent of ribosome [GO:0003735];translation [GO:0006412];cytosolic ribosome [GO:0022626];cytosolic small ribosomal subunit [GO:0022627];vacuolar membrane [GO:0005774];mRNA binding [GO:0003729];chloroplast [GO:0009507];cytosol [GO:0005829];plasma membrane [GO:0005886]	PF16121;PF00467;PF00900;PF08071;PF01479
30S ribosomal protein S13, chloroplastic (CS13);Ribosomal protein S13/S18 family	AT5G14320	P42732;B3H631	NP_568299.1;NP_001119224.1	7.83079	2.62772e-09	RBPome quantitative	no	no	no	chloroplast [GO:0009507];chloroplast envelope [GO:0009941];chloroplast stroma [GO:0009570];mitochondrion [GO:0005739];ribosome [GO:0005840];rRNA binding [GO:0019843];structural constituent of ribosome [GO:0003735];translation [GO:0006412];RNA binding [GO:0003723]	PF00416
Eukaryotic translation initiation factor 4B3 (eIF4B3)	AT4G38710	Q9SZP8	NP_195583.1;NP_001190956.1	8.89224	2.55657e-09	RBPome semiquantitative	YES	no	no	nucleus [GO:0005634];mRNA binding [GO:0003729];protein homodimerization activity [GO:0042803];translation initiation factor activity [GO:0003743]	PF06273
Glycine-rich RNA-binding protein RZ1B (AtRZ-1a)	AT1G60650	O22703;A0A178WIS2;A0A1P8ATT4	NP_849832.1;NP_564759.1;NP_001322375.1;NP_001322374.1	8.05896	2.33035e-09	RBPome semiquantitative	no	no	YES	nuclear speck [GO:0016607];nucleus [GO:0005634];ribonucleoprotein complex [GO:1990904];DNA binding [GO:0003677];nucleic acid binding [GO:0003676];RNA binding [GO:0003723];zinc ion binding [GO:0008270];negative regulation of transcription, DNA-templated [GO:0045892];positive regulation of mRNA splicing, via spliceosome [GO:0048026];response to cold [GO:0009409];response to water deprivation [GO:00…	PF00076;PF00098
40S ribosomal protein S17-2;40S ribosomal protein S17-1	AT2G05220;AT2G04390	Q9SJ36;P49205	NP_565320.1;NP_001031325.1;NP_178520.1	7.26204	2.33035e-09	RBPome semiquantitative	no	YES	YES	cytosolic small ribosomal subunit [GO:0022627];structural constituent of ribosome [GO:0003735];translation [GO:0006412];cytosol [GO:0005829];nucleolus [GO:0005730];plasma membrane [GO:0005886]	PF00833
DEAD-box ATP-dependent RNA helicase 8	AT4G00660	Q8RXK6	NP_849535.1;NP_191975.2	5.57425	2.33035e-09	RBPome semiquantitative	YES	no	no	P-body [GO:0000932];ATP binding [GO:0005524];helicase activity [GO:0004386];mRNA binding [GO:0003729];mRNA processing [GO:0006397];mRNA transport [GO:0051028];regulation of translation [GO:0006417];viral process [GO:0016032]	PF00270;PF00271
60S ribosomal protein L35-1	AT3G09500	Q9SF53	NP_187561.1	8.92377	2.28806e-09	RBPome quantitative	no	no	no	cytosolic large ribosomal subunit [GO:0022625];nucleolus [GO:0005730];plasmodesma [GO:0009506];mRNA binding [GO:0003729];structural constituent of ribosome [GO:0003735];maturation of LSU-rRNA from tricistronic rRNA transcript (SSU-rRNA, 5.8S rRNA, LSU-rRNA) [GO:0000463];translation [GO:0006412]	PF00831
MODIFIER OF SNC1 1	AT4G24680	A0A1P8B6K2;Q9SB63;A0A1P8B6K1	NP_001329060.1;NP_001329061.1;NP_001329059.1;NP_001329062.1;NP_194199.4	9.46075	2.23107e-09	RBPome quantitative	YES	YES	no	chromatin organization [GO:0006325];regulation of gene expression, epigenetic [GO:0040029]	PF07001
40S ribosomal protein S11-2	AT4G30800	O65569	NP_194809.1	9.11713	2.11788e-09	RBPome semiquantitative	no	YES	no	cytosolic small ribosomal subunit [GO:0022627];rRNA binding [GO:0019843];structural constituent of ribosome [GO:0003735];translation [GO:0006412]	PF00366;PF16205
Polyadenylate-binding protein 1 (AtPabN1);Nuclear poly(A)-binding protein 1 (PABI)	AT5G51120	Q93VI4;F4KBV3	NP_568751.1;NP_001190511.1	8.31062	2.11788e-09	RBPome quantitative	YES	no	no	cytoplasm [GO:0005737];nuclear speck [GO:0016607];RNA binding [GO:0003723];mRNA processing [GO:0006397];cytosol [GO:0005829];integral component of membrane [GO:0016021];mRNA binding [GO:0003729];poly(A) binding [GO:0008143]	PF00076
50S ribosomal protein L15, chloroplastic (CL15)	AT3G25920	P25873	NP_189221.1	5.93111	2.10064e-09	RBPome quantitative	no	no	no	chloroplast [GO:0009507];chloroplast envelope [GO:0009941];chloroplast stroma [GO:0009570];plastid large ribosomal subunit [GO:0000311];structural constituent of ribosome [GO:0003735];response to cytokinin [GO:0009735];translation [GO:0006412]	PF00828
40S ribosomal protein S24;40S ribosomal protein S24-1	AT3G04920	A0A1I9LMY7;Q9SS17	NP_001326005.1;NP_187143.1	11.3911	2.00376e-09	RBPome quantitative	no	no	no	integral component of membrane [GO:0016021];ribosome [GO:0005840];structural constituent of ribosome [GO:0003735];translation [GO:0006412];chloroplast [GO:0009507];cytosol [GO:0005829];cytosolic ribosome [GO:0022626];cytosolic small ribosomal subunit [GO:0022627];membrane [GO:0016020];nucleolus [GO:0005730];plasma membrane [GO:0005886];polysomal ribosome [GO:0042788];vacuolar membrane [GO:0005774…	PF01282
30S ribosomal protein	AT5G24490	Q94K97	NP_568447.1	6.91808	1.99975e-09	RBPome quantitative	no	no	no	chloroplast [GO:0009507];chloroplast stroma [GO:0009570];chloroplast thylakoid [GO:0009534];cytosolic small ribosomal subunit [GO:0022627];ribosomal small subunit binding [GO:0043024];ribosome binding [GO:0043022];negative regulation of translational elongation [GO:0045900];primary metabolic process [GO:0044238]	PF16321;PF02482
Putative DEAD-box ATP-dependent RNA helicase 29	AT1G77030	O49289	NP_177829.5	7.60571	1.89672e-09	RBPome semiquantitative	no	no	no	nucleus [GO:0005634];ATP binding [GO:0005524];ATP-dependent RNA helicase activity [GO:0004004];RNA binding [GO:0003723]	PF08147;PF00270;PF00271
Zinc finger CCCH domain-containing protein 37 (AtC3H37);ENHANCER OF AG-4 protein 1	AT3G12680	Q941Q3	NP_187874.2	6.42508	1.78468e-09	RBPome semiquantitative	no	no	no	cytosol [GO:0005829];nuclear speck [GO:0016607];nucleus [GO:0005634];DNA binding [GO:0003677];metal ion binding [GO:0046872];mRNA 3'-UTR binding [GO:0003730];RNA binding [GO:0003723];3'-UTR-mediated mRNA destabilization [GO:0061158];cell fate determination [GO:0001709];flower development [GO:0009908];mRNA processing [GO:0006397]	PF00642
30S ribosomal protein 2, chloroplastic;PSRP-2	AT3G52150	Q8VYM4	NP_566958.3;NP_001030841.1	8.08292	1.78468e-09	RBPome quantitative	no	no	no	chloroplast [GO:0009507];chloroplast envelope [GO:0009941];chloroplast stroma [GO:0009570];chloroplast thylakoid membrane [GO:0009535];ribonucleoprotein complex [GO:1990904];ribosome [GO:0005840];thylakoid [GO:0009579];RNA binding [GO:0003723];rRNA binding [GO:0019843];single-stranded DNA binding [GO:0003697];chloroplast rRNA processing [GO:1901259];negative regulation of response to salt stress …	PF00076
Cold shock domain-containing protein 3 (AtCSP3)	AT2G17870	Q94C69	NP_565427.1	12.5854	1.76451e-09	RBPome quantitative	YES	YES	no	cytoplasm [GO:0005737];nucleus [GO:0005634];DNA binding [GO:0003677];mRNA binding [GO:0003729];zinc ion binding [GO:0008270];cold acclimation [GO:0009631];DNA duplex unwinding [GO:0032508];response to cold [GO:0009409];unidimensional cell growth [GO:0009826]	PF00313;PF00098
40S ribosomal protein S11-1;Protein EMBRYO DEFECTIVE 1080	AT3G48930	P16181	NP_190462.1	9.9506	1.76451e-09	RBPome quantitative	YES	YES	YES	cell wall [GO:0005618];cytosol [GO:0005829];cytosolic ribosome [GO:0022626];cytosolic small ribosomal subunit [GO:0022627];membrane [GO:0016020];plasmodesma [GO:0009506];mRNA binding [GO:0003729];rRNA binding [GO:0019843];structural constituent of ribosome [GO:0003735];translation [GO:0006412]	PF00366;PF16205
Glycine-rich RNA-binding protein 7 (AtGR-RBP7;AtGRP7);Protein COLD, CIRCADIAN RHYTHM, AND RNA BINDING 2 (Protein CCR2)	AT2G21660	Q03250;F4IHK9	NP_179760.1;NP_850017.1	9.44048	1.69814e-09	RBPome quantitative	YES	YES	YES	apoplast [GO:0048046];chloroplast [GO:0009507];cytoplasm [GO:0005737];cytosol [GO:0005829];nucleus [GO:0005634];peroxisome [GO:0005777];plasmodesma [GO:0009506];ribonucleoprotein complex [GO:1990904];double-stranded DNA binding [GO:0003690];mRNA binding [GO:0003729];RNA binding [GO:0003723];single-stranded DNA binding [GO:0003697];alternative mRNA splicing, via spliceosome [GO:0000380];circadian …	PF00076
Protein PAT1 homolog (AtPAT1)	AT1G79090	Q0WPK4	NP_849904.1;NP_565199.1;NP_001320315.1	6.11352	1.66269e-09	RBPome semiquantitative	YES	no	no	P-body [GO:0000932];mRNA binding [GO:0003729];RNA binding [GO:0003723];cytoplasmic mRNA processing body assembly [GO:0033962];deadenylation-dependent decapping of nuclear-transcribed mRNA [GO:0000290];innate immune response [GO:0045087];mRNA processing [GO:0006397]	NA
Transducin/WD40 repeat-like superfamily protein	AT1G10580	A4FVN8	NP_172528.2	6.84196	1.63705e-09	RBPome semiquantitative	no	no	no	catalytic step 2 spliceosome [GO:0071013];mRNA splicing, via spliceosome [GO:0000398]	PF00400
Ribosomal protein S21 family protein	AT3G27160	Q9LI88	NP_566809.1	10.2477	1.63338e-09	RBPome semiquantitative	no	no	no	chloroplast [GO:0009507];chloroplast stroma [GO:0009570];chloroplast thylakoid [GO:0009534];ribosome [GO:0005840];structural constituent of ribosome [GO:0003735];translation [GO:0006412]	PF01165
Polyadenylate-binding protein RBP45A (AtRBP45A)	AT5G54900	Q9FPJ8	NP_568815.1	13.1201	1.63338e-09	RBPome quantitative	YES	YES	no	cytosol [GO:0005829];nucleus [GO:0005634];mRNA binding [GO:0003729];poly(A) binding [GO:0008143];mRNA processing [GO:0006397]	PF00076
60S ribosomal protein L27-3	AT4G15000	A8MS28;P51419	NP_001078392.1;NP_193236.1	7.36099	1.63099e-09	RBPome quantitative	no	YES	no	ribosome [GO:0005840];structural constituent of ribosome [GO:0003735];translation [GO:0006412];cytosolic large ribosomal subunit [GO:0022625];cytosolic ribosome [GO:0022626];polysomal ribosome [GO:0042788]	PF01777
N-terminal acetyltransferase A complex catalytic subunit NAA10 (AtNAA10)	AT5G13780	Q9FKI4	NP_196882.1	6.81495	1.63099e-09	RBPome semiquantitative	no	no	no	cytosol [GO:0005829];NatA complex [GO:0031415];N-acetyltransferase activity [GO:0008080];peptide-glutamate-N-acetyltransferase activity [GO:1990190];peptide-serine-N-acetyltransferase activity [GO:1990189];embryo development ending in seed dormancy [GO:0009793];N-terminal peptidyl-glutamic acid acetylation [GO:0018002];N-terminal peptidyl-serine acetylation [GO:0017198];response to water deprivat…	PF00583
H/ACA ribonucleoprotein complex subunit 2-like protein;Nhp2-like protein	AT5G08180	Q9LEY9	NP_196435.1;NP_001190260.1	6.1803	1.62773e-09	RBPome semiquantitative	no	no	no	box H/ACA snoRNP complex [GO:0031429];nucleolus [GO:0005730];small nucleolar ribonucleoprotein complex [GO:0005732];box H/ACA snoRNA binding [GO:0034513];RNA binding [GO:0003723];cleavage involved in rRNA processing [GO:0000469];maturation of LSU-rRNA [GO:0000470];rRNA pseudouridine synthesis [GO:0031118];snRNA pseudouridine synthesis [GO:0031120]	PF01248
Translation factor GUF1 homolog, chloroplastic; Elongation factor 4 homolog) (EF-4);GTPase GUF1 homolog;Ribosomal back-translocase;Translation factor GUF1 homolog, mitochondrial	AT5G08650	Q9FNM5;A0A1P8B9J8	NP_196482.2;NP_001330039.1	7.99	1.62267e-09	RBPome semiquantitative	no	no	no	chloroplast [GO:0009507];GTP binding [GO:0005525];GTPase activity [GO:0003924];protein domain specific binding [GO:0019904];positive regulation of translation [GO:0045727];translation [GO:0006412];mitochondrial inner membrane [GO:0005743];mitochondrial matrix [GO:0005759];ribosome binding [GO:0043022]	PF00679;PF00009;PF03144;PF06421
Pentatricopeptide repeat-containing protein	AT3G13150	Q9LK58	NP_187922.1	5.83502	1.61801e-09	RBPome semiquantitative	no	no	no	NA	PF01535;PF13041
40S ribosomal protein S26-3	AT3G56340	Q9LYK9	NP_191193.1	8.15365	1.61283e-09	RBPome quantitative	no	YES	no	cytosolic ribosome [GO:0022626];cytosolic small ribosomal subunit [GO:0022627];membrane [GO:0016020];mRNA binding [GO:0003729];structural constituent of ribosome [GO:0003735];translation [GO:0006412]	PF01283
60S ribosomal protein L5-2	AT5G39740	P49227	NP_198790.1;NP_001190439.1	8.82364	1.61283e-09	RBPome semiquantitative	no	YES	no	cytosol [GO:0005829];cytosolic large ribosomal subunit [GO:0022625];cytosolic ribosome [GO:0022626];nucleolus [GO:0005730];plasma membrane [GO:0005886];vacuole [GO:0005773];5S rRNA binding [GO:0008097];structural constituent of ribosome [GO:0003735];cell division [GO:0051301];leaf morphogenesis [GO:0009965];ribosomal large subunit assembly [GO:0000027];translation [GO:0006412]	PF14204;PF17144
30S ribosomal protein S1, chloroplastic;Plastid ribosomal protein S1 (PRPS1)	AT5G30510	Q93VC7	NP_850903.1	9.02144	1.5196e-09	RBPome quantitative	YES	no	no	chloroplast [GO:0009507];chloroplast stroma [GO:0009570];membrane [GO:0016020];ribosome [GO:0005840];thylakoid [GO:0009579];mRNA binding [GO:0003729];structural constituent of ribosome [GO:0003735];response to cytokinin [GO:0009735];translation [GO:0006412]	PF00575
tRNA/rRNA methyltransferase (SpoU) family protein	AT2G19870	Q8W497	NP_849992.1	6.44566	1.51162e-09	RBPome semiquantitative	no	no	no	chloroplast [GO:0009507];RNA binding [GO:0003723];RNA methyltransferase activity [GO:0008173];RNA processing [GO:0006396]	PF00588;PF08032
Pumilio homolog 2 (AtPUM2)	AT2G29190	Q9ZW06	NP_180482.1;NP_001189630.1	8.08268	1.41911e-09	RBPome semiquantitative	YES	YES	no	cytosol [GO:0005829];mRNA 3'-UTR binding [GO:0003730];mRNA binding [GO:0003729];RNA binding [GO:0003723];regulation of translation [GO:0006417]	PF07990;PF00806
Zinc finger CCCH domain-containing protein 43 (AtC3H43);Zinc finger CCCH domain-containing protein ZFN-like 6	AT3G48440	Q9STM4	NP_190414.1	8.14679	1.41911e-09	RBPome semiquantitative	no	no	no	nucleus [GO:0005634];DNA binding [GO:0003677];metal ion binding [GO:0046872]	PF00642
60S ribosomal protein L8-3	AT4G36130	Q42064	NP_195336.1	11.9019	1.41911e-09	RBPome semiquantitative	no	YES	no	cytosolic large ribosomal subunit [GO:0022625];cytosolic ribosome [GO:0022626];plasma membrane [GO:0005886];polysomal ribosome [GO:0042788];vacuole [GO:0005773];RNA binding [GO:0003723];structural constituent of ribosome [GO:0003735];cytoplasmic translation [GO:0002181]	PF00181;PF03947
Maternal effect embryo arrest 22	AT2G34780	F4IIV6;F4IIV5	NP_001324226.1;NP_001324225.1;NP_001189679.1;NP_850237.1	10.2301	1.33939e-09	RBPome semiquantitative	no	no	no	embryo development ending in seed dormancy [GO:0009793];maintenance of meristem identity [GO:0010074];meristem structural organization [GO:0009933];negative regulation of DNA endoreduplication [GO:0032876]	NA
Pentatricopeptide repeat-containing protein	AT1G02150	Q8LPS6	NP_171717.2	8.02876	1.23878e-09	RBPome quantitative	YES	YES	no	chloroplast [GO:0009507];mitochondrion [GO:0005739];mRNA binding [GO:0003729]	PF01535;PF13812
40S ribosomal protein S7-2;40S	AT3G02560	Q9M885	NP_850504.1;NP_186905.1;NP_001319452.1	12.3387	1.22791e-09	RBPome quantitative	no	no	no	chloroplast [GO:0009507];cytosol [GO:0005829];cytosolic ribosome [GO:0022626];cytosolic small ribosomal subunit [GO:0022627];membrane [GO:0016020];small-subunit processome [GO:0032040];mRNA binding [GO:0003729];structural constituent of ribosome [GO:0003735];ribosomal small subunit biogenesis [GO:0042274];rRNA processing [GO:0006364];translation [GO:0006412]	PF01251
40S ribosomal protein S20-2	AT3G47370	Q9STY6	NP_850665.1;NP_190321.1;NP_001030826.1	12.0283	1.21592e-09	RBPome quantitative	YES	YES	no	cell wall [GO:0005618];cytosol [GO:0005829];cytosolic ribosome [GO:0022626];cytosolic small ribosomal subunit [GO:0022627];membrane [GO:0016020];nucleolus [GO:0005730];plasmodesma [GO:0009506];polysomal ribosome [GO:0042788];mRNA binding [GO:0003729];structural constituent of ribosome [GO:0003735];translation [GO:0006412]	PF00338
Elongation factor G, chloroplastic (cEF-G);Elongation factor EF-G/SCO1;Protein SNOWY COTYLEDON 1, chloroplastic (AtSCO1)	AT1G62750	Q9SI75	NP_564801.1	10.7275	1.17536e-09	RBPome quantitative	no	no	no	apoplast [GO:0048046];chloroplast [GO:0009507];chloroplast envelope [GO:0009941];chloroplast stroma [GO:0009570];mitochondrion [GO:0005739];ATP binding [GO:0005524];GTP binding [GO:0005525];GTPase activity [GO:0003924];translation elongation factor activity [GO:0003746];chloroplast organization [GO:0009658];post-embryonic development [GO:0009791];ribosome disassembly [GO:0032790];seed germination…	PF00679;PF14492;PF03764;PF00009;PF03144
Alba DNA/RNA-binding protein	AT3G07030	F4JD88;A0A1I9LSC2;A0A1I9LSB9;A0A1I9LSC0	NP_187359.2;NP_001327443.1;NP_001327442.1;NP_001327440.1;NP_001327441.1	9.13739	1.17536e-09	RBPome semiquantitative	no	no	no	cytosol [GO:0005829];mRNA binding [GO:0003729];nucleic acid binding [GO:0003676]	PF01918
DEAD-box ATP-dependent RNA helicase 37	AT2G42520	Q84W89	NP_181780.1;NP_001324554.1;NP_001324553.1	7.8223	1.13927e-09	RBPome quantitative	no	no	no	cytosol [GO:0005829];peroxisome [GO:0005777];ATP binding [GO:0005524];helicase activity [GO:0004386];RNA binding [GO:0003723]	PF00270;PF00271
RNA-binding (RRM/RBD/RNP motifs) family protein	AT1G76460	F4I2E4	NP_565132.2	8.51833	1.12394e-09	RBPome semiquantitative	YES	no	no	mRNA binding [GO:0003729];germ cell development [GO:0007281]	PF00076
40S ribosomal protein S5-1 (AtRPS5B)	AT2G37270	Q9ZUT9	NP_181264.1;NP_001031502.1	13.5045	9.89133e-10	RBPome quantitative	no	no	no	cell wall [GO:0005618];chloroplast [GO:0009507];cytosol [GO:0005829];cytosolic ribosome [GO:0022626];cytosolic small ribosomal subunit [GO:0022627];membrane [GO:0016020];plasma membrane [GO:0005886];plasmodesma [GO:0009506];polysomal ribosome [GO:0042788];vacuolar membrane [GO:0005774];mRNA binding [GO:0003729];rRNA binding [GO:0019843];structural constituent of ribosome [GO:0003735];response to …	PF00177
Pentatricopeptide repeat-containing protein, mitochondrial	AT1G55890	Q9LG23	NP_175985.1	7.85242	9.85343e-10	RBPome semiquantitative	no	no	no	mitochondrion [GO:0005739]	PF01535;PF13041
Putative spliceosome-associated protein	AT2G18510	Q9ZU66	NP_179441.1	7.11885	9.85343e-10	RBPome semiquantitative	YES	no	no	nucleolus [GO:0005730];ribonucleoprotein complex [GO:1990904];spliceosomal complex [GO:0005681];U12-type spliceosomal complex [GO:0005689];mRNA binding [GO:0003729];RNA binding [GO:0003723];positive regulation of mRNA splicing, via spliceosome [GO:0048026]	PF00076
CRS2-associated factor 1, chloroplastic (Chloroplastic group IIA intron splicing facilitator CRS2-associated factor 1)	AT2G20020	Q9SL79	NP_565462.1	6.86977	9.55629e-10	RBPome quantitative	no	no	no	chloroplast stroma [GO:0009570];RNA binding [GO:0003723];Group II intron splicing [GO:0000373];mRNA processing [GO:0006397]	PF01985
DNA-binding protein (Putative helicase)	AT2G03270	O81047	NP_565299.1	6.7174	8.90073e-10	RBPome semiquantitative	no	no	no	ATP binding [GO:0005524];DNA binding [GO:0003677];helicase activity [GO:0004386]	PF13086;PF13087
Uncharacterized protein	AT4G28440	O49453	NP_194573.1	10.8482	8.64075e-10	RBPome quantitative	YES	YES	no	cytosol [GO:0005829];mRNA binding [GO:0003729]	NA
Pentatricopeptide repeat-containing protein	AT1G60770	O22714	NP_176276.1	7.91182	8.57899e-10	RBPome quantitative	no	no	no	mitochondrion [GO:0005739]	PF01535;PF13041
Pentatricopeptide repeat-containing protein	AT3G22150	Q9LIE7	NP_188854.1;NP_001326502.1	10.9097	7.89707e-10	RBPome quantitative	no	no	no	chloroplast [GO:0009507];mitochondrion [GO:0005739];plastid [GO:0009536];chloroplast RNA modification [GO:1900865];mitochondrial mRNA modification [GO:0080156];RNA modification [GO:0009451]	PF01535;PF13041
40S ribosomal protein S3-3	AT5G35530	Q9FJA6	NP_198403.1	10.4072	7.04634e-10	RBPome quantitative	no	YES	YES	cytosol [GO:0005829];cytosolic ribosome [GO:0022626];cytosolic small ribosomal subunit [GO:0022627];membrane [GO:0016020];nucleolus [GO:0005730];nucleus [GO:0005634];plasmodesma [GO:0009506];damaged DNA binding [GO:0003684];DNA-(apurinic or apyrimidinic site) endonuclease activity [GO:0003906];oxidized purine DNA binding [GO:0032357];oxidized purine nucleobase lesion DNA N-glycosylase activity [G…	PF07650;PF00189
Thioredoxin superfamily protein;Peroxiredoxin Q, chloroplastic	AT3G26060	A0A1I9LR27;Q9LU86;F4JBC9	NP_001327033.1;NP_189235.1;NP_001189979.1	6.53313	6.97077e-10	RBPome semiquantitative	no	no	no	cell [GO:0005623];antioxidant activity [GO:0016209];oxidoreductase activity [GO:0016491];cell redox homeostasis [GO:0045454];chloroplast thylakoid lumen [GO:0009543];chloroplast thylakoid membrane [GO:0009535];cytoplasm [GO:0005737];thioredoxin peroxidase activity [GO:0008379];cellular response to oxidative stress [GO:0034599];chloroplast [GO:0009507];chloroplast envelope [GO:0009941];chloroplast…	PF00578
DEAD-box ATP-dependent RNA helicase 47, mitochondrial;Protein EMBRYO DEFECTIVE 1586;Protein INCREASED SIZE EXCLUSION LIMIT 1	AT1G12770	Q8W4E1	NP_172737.2;NP_001322468.1	7.46928	6.84077e-10	RBPome quantitative	no	no	no	mitochondrion [GO:0005739];ATP binding [GO:0005524];helicase activity [GO:0004386];RNA binding [GO:0003723];plasmodesma organization [GO:0009663];plasmodesmata-mediated intercellular transport [GO:0010497]	PF00270;PF00271
Glycine-rich protein	AT1G27090	Q9LFX8	NP_174029.1	10.1531	6.84077e-10	RBPome semiquantitative	YES	no	no	cytosol [GO:0005829];mRNA binding [GO:0003729]	NA
Translation initiation factor IF3-4, chloroplastic (AtIF3-4);Protein SVR9-LIKE 1;Translation initiation factor 3 protein	AT4G30690	Q94B52;F4JQD8	NP_567851.1;NP_001190874.1	7.07698	6.84077e-10	RBPome semiquantitative	no	no	no	cell wall [GO:0005618];chloroplast [GO:0009507];ribosome binding [GO:0043022];translation initiation factor activity [GO:0003743];ribosome disassembly [GO:0032790]	PF00707;PF05198
Zinc finger C-x8-C-x5-C-x3-H type family protein;Zinc finger CCCH domain-containing protein 3 (AtC3H3);Zinc finger CCCH domain-containing protein ZFN-like 4;Zinc finger CCCH domain-containing protein 3 (AtC3H3)	AT1G04990	A0A1P8AWC3;Q94AD9;A0A1P8AWC2;A0A1P8AWC1	NP_001323180.1;NP_973759.1;NP_563725.1;NP_001318923.1;NP_001323179.1;NP_001323178.1	9.39858	6.58771e-10	RBPome semiquantitative	YES	YES	no	metal ion binding [GO:0046872];nucleus [GO:0005634];DNA binding [GO:0003677];mRNA binding [GO:0003729];nuclease activity [GO:0004518]	PF00642
60S ribosomal protein L18a-2;Ribosomal protein L18ae/LX family protein	AT2G34480	P51418;A0A1P8AY36	NP_180995.1;NP_001323764.1	10.339	6.40588e-10	RBPome quantitative	no	no	no	cytosol [GO:0005829];cytosolic large ribosomal subunit [GO:0022625];cytosolic ribosome [GO:0022626];nucleus [GO:0005634];plasma membrane [GO:0005886];polysomal ribosome [GO:0042788];vacuolar membrane [GO:0005774];mRNA binding [GO:0003729];structural constituent of ribosome [GO:0003735];embryo development ending in seed dormancy [GO:0009793];pollen tube growth [GO:0009860];translation [GO:0006412]…	PF01775
Elongation factor Ts, mitochondrial (EF-Ts;EF-TsMt)	AT4G29060	Q9SZD6;F4JMU5	NP_567820.1;NP_001031743.1	9.76894	6.40588e-10	RBPome quantitative	YES	no	no	chloroplast [GO:0009507];chloroplast envelope [GO:0009941];chloroplast stroma [GO:0009570];mitochondrial matrix [GO:0005759];mRNA binding [GO:0003729];translation elongation factor activity [GO:0003746];mitochondrial translational elongation [GO:0070125];response to cadmium ion [GO:0046686];mitochondrion [GO:0005739]	PF00889;PF00575
Polyadenylate-binding protein 8 (PABP-8)	AT1G49760	Q9FXA2	NP_564554.1;NP_001185184.1	10.2782	6.26611e-10	RBPome quantitative	YES	YES	YES	cytoplasm [GO:0005737];cytosol [GO:0005829];nucleus [GO:0005634];ribonucleoprotein complex [GO:1990904];mRNA 3'-UTR binding [GO:0003730];mRNA binding [GO:0003729];poly(A) binding [GO:0008143];poly(U) RNA binding [GO:0008266];RNA binding [GO:0003723];regulation of translation [GO:0006417];response to cadmium ion [GO:0046686];viral process [GO:0016032]	PF00658;PF00076
YTH domain-containing protein ECT3;EVOLUTIONARILY CONSERVED C-TERMINAL REGION 3 (ECT3)	AT5G61020	F4K1Z0	NP_568932.2;NP_851236.1	8.42147	5.91207e-10	RBPome semiquantitative	no	no	no	cytoplasm [GO:0005737];RNA binding [GO:0003723]	PF04146
40S ribosomal protein S10-1;RNA binding Plectin/S10 domain-containing protein	AT4G25740	Q9SW09;F4JTD3	NP_194304.1;NP_001031718.1	9.18327	5.65452e-10	RBPome semiquantitative	YES	no	no	cytosol [GO:0005829];cytosolic ribosome [GO:0022626];cytosolic small ribosomal subunit [GO:0022627];membrane [GO:0016020];mRNA binding [GO:0003729];structural constituent of ribosome [GO:0003735];ribosomal small subunit assembly [GO:0000028]	PF03501
Pentatricopeptide repeat-containing protein, mitochondrial	AT1G80270	Q9C977	NP_974190.1;NP_178143.1;NP_001321807.1;NP_001321806.1;NP_001077853.1	7.85914	5.63832e-10	RBPome semiquantitative	no	no	no	chloroplast envelope [GO:0009941];mitochondrion [GO:0005739]	PF01535;PF13812
Ribosome maturation factor	AT4G10970	Q9SN57;F4JN75;F4JN76	NP_974533.1;NP_974532.1;NP_192835.1;NP_001329370.1;NP_001118964.1;NP_001154219.1;NP_001154220.1	6.74898	5.31968e-10	RBPome semiquantitative	no	no	no	NA	NA
60S ribosomal export protein NMD3	AT2G03820	Q9SI58	NP_178476.1	7.72745	5.25242e-10	RBPome semiquantitative	no	no	no	cytoplasm [GO:0005737];cytosol [GO:0005829];nucleus [GO:0005634];ribosomal large subunit binding [GO:0043023];endoplasmic reticulum organization [GO:0007029];plant-type secondary cell wall biogenesis [GO:0009834];protein export from nucleus [GO:0006611];ribosomal large subunit export from nucleus [GO:0000055]	PF04981
60S ribosomal protein L7-2;Ribosomal protein L30/L7 family protein	AT2G01250	P60040;A8MRH4	NP_178234.1;NP_001077863.1	9.52643	5.24378e-10	RBPome quantitative	YES	YES	no	cell wall [GO:0005618];chloroplast [GO:0009507];cytosol [GO:0005829];cytosolic large ribosomal subunit [GO:0022625];cytosolic ribosome [GO:0022626];membrane [GO:0016020];plasma membrane [GO:0005886];polysomal ribosome [GO:0042788];vacuolar membrane [GO:0005774];vacuole [GO:0005773];mRNA binding [GO:0003729];structural constituent of ribosome [GO:0003735];maturation of LSU-rRNA from tricistronic r…	PF00327;PF08079
40S ribosomal protein S28-1	AT3G10090;AT5G03850	Q9SR73	NP_196005.1;NP_187620.1	8.26341	5.24378e-10	RBPome semiquantitative	no	no	no	cell wall [GO:0005618];cytosol [GO:0005829];cytosolic ribosome [GO:0022626];cytosolic small ribosomal subunit [GO:0022627];plasma membrane [GO:0005886];structural constituent of ribosome [GO:0003735];maturation of SSU-rRNA [GO:0030490];ribosomal small subunit assembly [GO:0000028];translation [GO:0006412]	PF01200
Polyadenylate-binding protein RBP45B (AtRBP45B)	AT1G11650	Q9SAB3	NP_172630.1;NP_849641.1	15.0667	4.95237e-10	RBPome quantitative	YES	YES	no	cytosol [GO:0005829];nucleus [GO:0005634];mRNA binding [GO:0003729];poly(A) binding [GO:0008143];RNA binding [GO:0003723];mRNA processing [GO:0006397];response to cytokinin [GO:0009735];response to ozone [GO:0010193]	PF00076
ATPase E1 (AtE1)	AT1G13690	Q0WRA3	NP_563931.2	7.23809	4.72018e-10	RBPome semiquantitative	no	no	no	ribonucleoprotein complex [GO:1990904];RNA binding [GO:0003723]	PF00076
Protein decapping 5	AT1G26110	Q9C658	NP_001154367.1;NP_564239.1	10.4515	4.72018e-10	RBPome semiquantitative	YES	no	no	cytosol [GO:0005829];P-body [GO:0000932];mRNA binding [GO:0003729];protein homodimerization activity [GO:0042803];cytoplasmic mRNA processing body assembly [GO:0033962];deadenylation-independent decapping of nuclear-transcribed mRNA [GO:0031087];mRNA processing [GO:0006397];negative regulation of translation [GO:0017148];positive regulation of cytoplasmic mRNA processing body assembly [GO:0010606]	PF09532;PF12701
Alba DNA/RNA-binding protein	AT1G20220	Q944A2	NP_564108.1	8.74707	4.677e-10	RBPome semiquantitative	YES	no	YES	cytosol [GO:0005829];plant-type cell wall [GO:0009505];plasmodesma [GO:0009506];mRNA binding [GO:0003729]	PF01918
Zinc finger CCCH domain-containing protein 17 (AtC3H17)	AT2G02160	Q9ZUM0	NP_027420.1	7.39784	4.59507e-10	RBPome semiquantitative	YES	no	no	cell [GO:0005623];DNA binding [GO:0003677];metal ion binding [GO:0046872];mRNA binding [GO:0003729];poly(A)+ mRNA export from nucleus [GO:0016973]	PF15663
40S ribosomal protein S6-2;Protein EMBRYO DEFECTIVE 3010;Ribosomal protein S6e	AT5G10360	P51430;F4KGU2	NP_196598.1;NP_001190274.1	8.86501	4.30274e-10	RBPome quantitative	YES	YES	no	cytosol [GO:0005829];cytosolic ribosome [GO:0022626];cytosolic small ribosomal subunit [GO:0022627];plasma membrane [GO:0005886];plasmodesma [GO:0009506];polysomal ribosome [GO:0042788];mRNA binding [GO:0003729];structural constituent of ribosome [GO:0003735];response to cytokinin [GO:0009735];translation [GO:0006412];ribosome [GO:0005840]	PF01092
40S ribosomal protein S18	AT1G22780;AT1G34030;AT4G09800	P34788	NP_564434.1;NP_192718.1;NP_173692.1	10.6248	4.14032e-10	RBPome quantitative	YES	YES	YES	cell wall [GO:0005618];cytosol [GO:0005829];cytosolic ribosome [GO:0022626];cytosolic small ribosomal subunit [GO:0022627];membrane [GO:0016020];nucleolus [GO:0005730];plasma membrane [GO:0005886];plasmodesma [GO:0009506];ribosome [GO:0005840];vacuolar membrane [GO:0005774];vacuole [GO:0005773];mRNA binding [GO:0003729];rRNA binding [GO:0019843];structural constituent of ribosome [GO:0003735];tra…	PF00416
Ribosomal protein L25/Gln-tRNA synthetase, anti-codon-binding domain-containing protein	AT5G66860	Q9FKZ4	NP_201487.1	8.67093	4.02003e-10	RBPome semiquantitative	YES	no	no	cytosolic large ribosomal subunit [GO:0022625];mitochondrion [GO:0005739];5S rRNA binding [GO:0008097];aminoacyl-tRNA ligase activity [GO:0004812];mRNA binding [GO:0003729];structural constituent of ribosome [GO:0003735];translation [GO:0006412]	PF14693
40S ribosomal protein S10-2	AT5G41520	Q9FFS8	NP_198967.1	10.3911	4.0134e-10	RBPome semiquantitative	YES	YES	YES	cell wall [GO:0005618];chloroplast [GO:0009507];cytosol [GO:0005829];cytosolic ribosome [GO:0022626];cytosolic small ribosomal subunit [GO:0022627];polysomal ribosome [GO:0042788];mRNA binding [GO:0003729];structural constituent of ribosome [GO:0003735];auxin homeostasis [GO:0010252];axillary shoot meristem initiation [GO:0090506];regulation of secondary shoot formation [GO:2000032];ribosomal sma…	PF03501
60S ribosomal protein L8-1;60S ribosomal protein L2;Protein EMBRYO DEFECTIVE 2296	AT2G18020	P46286	NP_179393.1	10.5673	3.96714e-10	RBPome quantitative	YES	YES	YES	chloroplast [GO:0009507];cytosol [GO:0005829];cytosolic large ribosomal subunit [GO:0022625];cytosolic ribosome [GO:0022626];nucleolus [GO:0005730];plasma membrane [GO:0005886];polysomal ribosome [GO:0042788];vacuolar membrane [GO:0005774];vacuole [GO:0005773];mRNA binding [GO:0003729];structural constituent of ribosome [GO:0003735];cytoplasmic translation [GO:0002181]	PF00181;PF03947
Cold shock domain-containing protein 4 (AtCSP4);Glycine-rich protein 2b (AtGRP2b)	AT2G21060	Q38896	NP_179702.1	9.9954	3.91647e-10	RBPome semiquantitative	YES	YES	no	cytosol [GO:0005829];nucleolus [GO:0005730];nucleus [GO:0005634];DNA binding [GO:0003677];mRNA binding [GO:0003729];zinc ion binding [GO:0008270];embryo development ending in seed dormancy [GO:0009793];fruit development [GO:0010154];response to cold [GO:0009409]	PF00313;PF00098
RNA-binding (RRM/RBD/RNP motifs) family protein	AT4G36960	Q94AC3	NP_568011.1;NP_001154290.1	7.10429	3.80995e-10	RBPome semiquantitative	YES	no	no	nucleoplasm [GO:0005654];ribonucleoprotein complex [GO:1990904];mRNA binding [GO:0003729];RNA binding [GO:0003723]	PF00076
RNA-binding (RRM/RBD/RNP motifs) family protein	AT1G60000	Q9ZUJ3	NP_176208.1	13.605	3.67213e-10	RBPome quantitative	YES	no	no	ribonucleoprotein complex [GO:1990904];mRNA binding [GO:0003729];RNA binding [GO:0003723]	PF00076
Oligouridylate-binding protein 1A (AtUBP1a);Polyuridylate-binding protein UBP1A	AT1G54080	Q9SYG4;F4HV67	NP_175810.1;NP_849806.1	12.7733	3.6693e-10	RBPome semiquantitative	YES	no	no	nucleus [GO:0005634];mRNA binding [GO:0003729];mRNA processing [GO:0006397];plasma membrane [GO:0005886]	PF00076
60S ribosomal protein L14-1	AT2G20450	Q9SIM4	NP_179635.1	8.89625	3.6693e-10	RBPome semiquantitative	no	no	no	cytosolic large ribosomal subunit [GO:0022625];endoplasmic reticulum [GO:0005783];plasmodesma [GO:0009506];vacuole [GO:0005773];RNA binding [GO:0003723];structural constituent of ribosome [GO:0003735];ribosomal large subunit biogenesis [GO:0042273];translation [GO:0006412]	PF01929
Zinc finger CCCH domain-containing protein 67 (AtC3H67);Zinc finger CCCH domain-containing protein ZFN-like 5;Zinc finger C-x8-C-x5-C-x3-H type family protein	AT5G63260	Q5RJC5;F4K9A6	NP_201131.1;NP_001190604.1	10.6017	3.3742e-10	RBPome quantitative	YES	no	no	nucleus [GO:0005634];DNA binding [GO:0003677];metal ion binding [GO:0046872];mRNA binding [GO:0003729]	PF00642
Nuclear transport factor 2 (NTF2) family protein with RNA binding (RRM-RBD-RNP motifs) domain-containing protein	AT5G43960	F4K7E0;Q9FND0	NP_974879.1;NP_199209.1	10.4517	3.29977e-10	RBPome semiquantitative	YES	no	no	RNA binding [GO:0003723];cytosol [GO:0005829];ribonucleoprotein complex [GO:1990904];mRNA binding [GO:0003729]	PF02136;PF00076
Ribonuclease III domain-containing protein RNC1, chloroplastic	AT4G37510	Q9SZV0	NP_195467.1	8.17908	3.22768e-10	RBPome semiquantitative	no	no	no	chloroplast [GO:0009507];nucleus [GO:0005634];double-stranded RNA binding [GO:0003725];ribonuclease III activity [GO:0004525];mRNA processing [GO:0006397];pre-miRNA processing [GO:0031054];primary miRNA processing [GO:0031053];production of siRNA involved in RNA interference [GO:0030422];RNA processing [GO:0006396];RNA splicing [GO:0008380]	NA
RNA-binding (RRM/RBD/RNP motifs) family protein (Ribonucleoprotein-like)	AT5G40490	Q9FM47;A0A1P8BDM9	NP_198865.1;NP_001331372.1	8.58261	2.69699e-10	RBPome semiquantitative	YES	no	no	cytosol [GO:0005829];mRNA 3'-UTR binding [GO:0003730];mRNA binding [GO:0003729];pre-mRNA intronic binding [GO:0097157];mRNA polyadenylation [GO:0006378];positive regulation of long-day photoperiodism, flowering [GO:0048578];positive regulation of short-day photoperiodism, flowering [GO:0048576];RNA binding [GO:0003723]	PF00076
Heterogeneous nuclear ribonucleoprotein 1 (hnRNP1)	AT4G14300	Q8W034	NP_193166.2;NP_001328758.1	9.01173	2.63859e-10	RBPome semiquantitative	YES	no	no	cytosol [GO:0005829];nucleus [GO:0005634];ribonucleoprotein complex [GO:1990904];spliceosomal complex [GO:0005681];mRNA binding [GO:0003729];RNA binding [GO:0003723];mRNA processing [GO:0006397];mRNA transport [GO:0051028];regulation of response to salt stress [GO:1901000];regulation of response to water deprivation [GO:2000070];RNA splicing [GO:0008380];vegetative to reproductive phase transitio…	PF00076
Pentatricopeptide repeat-containing protein, mitochondrial	AT4G36680	Q9M065	NP_195386.1	12.3368	2.5891e-10	RBPome semiquantitative	YES	no	no	mitochondrion [GO:0005739];mRNA binding [GO:0003729]	PF01535;PF13041
RGG repeats nuclear RNA binding protein B	AT4G17520	O23593	NP_193485.1	10.7333	2.58616e-10	RBPome semiquantitative	YES	no	YES	cytosol [GO:0005829];nucleus [GO:0005634];perinuclear region of cytoplasm [GO:0048471];peroxisome [GO:0005777];mRNA binding [GO:0003729];response to cytokinin [GO:0009735]	PF04774;PF09598
Glycine-rich RNA-binding protein 2, mitochondrial (AtGR-RBP2);Glycine-rich protein 2 (AtGRP2)	AT4G13850	A8MSB9;F4JTU2;Q9SVM8;A8MRQ4	NP_001078385.1;NP_849377.1;NP_193121.1;NP_001078386.1	10.6886	2.51e-10	RBPome semiquantitative	no	YES	no	RNA binding [GO:0003723];mitochondrion [GO:0005739];ribonucleoprotein complex [GO:1990904];ATP binding [GO:0005524];copper ion binding [GO:0005507];double-stranded DNA binding [GO:0003690];misfolded RNA binding [GO:0034336];single-stranded DNA binding [GO:0003697];cold acclimation [GO:0009631];mitochondrial mRNA modification [GO:0080156];negative regulation of DNA-templated transcription, termina…	PF00076
Nuclear transport factor 2 (NTF2) family protein with RNA binding (RRM-RBD-RNP motifs) domain-containing protein	AT1G69250	Q9LDI9;F4I0L1	NP_177085.1;NP_974111.1	11.3983	2.40766e-10	RBPome quantitative	YES	no	no	cytosol [GO:0005829];ribonucleoprotein complex [GO:1990904];mRNA binding [GO:0003729];nucleic acid binding [GO:0003676]	PF02136;PF00076
Serine/arginine-rich splicing factor RS31 (At-RSp31)	AT3G61860	P92964	NP_567120.1	9.76854	2.32015e-10	RBPome semiquantitative	no	YES	YES	nuclear speck [GO:0016607];nucleus [GO:0005634];spliceosomal complex [GO:0005681];RNA binding [GO:0003723];mRNA cis splicing, via spliceosome [GO:0045292];mRNA splicing, via spliceosome [GO:0000398];regulation of alternative mRNA splicing, via spliceosome [GO:0000381];RNA splicing [GO:0008380]	PF00076
UBP1-associated protein 2A;UBP1-interacting protein 2a	AT3G56860	Q9LES2	NP_850711.1;NP_850710.1;NP_567042.1;NP_001325973.1;NP_001325972.1;NP_001325971.1;NP_001325970.1;NP_001325969.1;NP_001319772.1;NP_001190110.1;NP_001190109.1	9.30825	2.24628e-10	RBPome semiquantitative	YES	no	no	cytosol [GO:0005829];nucleus [GO:0005634];mRNA 3'-UTR AU-rich region binding [GO:0035925];mRNA binding [GO:0003729];abscisic acid-activated signaling pathway [GO:0009738];cell death [GO:0008219];defense response [GO:0006952];ethylene biosynthetic process [GO:0009693];leaf senescence [GO:0010150];mRNA stabilization [GO:0048255]	PF00076
Basic transcription factor 3 (AtBTF3);Nascent polypeptide-associated complex subunit beta	AT1G17880	Q9SMW7	NP_173230.1	7.66495	2.17759e-10	RBPome semiquantitative	no	no	no	cytosol [GO:0005829];nascent polypeptide-associated complex [GO:0005854];polysomal ribosome [GO:0042788];response to salt stress [GO:0009651]	PF01849
60S ribosomal protein L24-1	AT2G36620	Q42347	NP_565851.1	9.30145	2.17759e-10	RBPome quantitative	no	no	no	chloroplast [GO:0009507];cytosol [GO:0005829];cytosolic large ribosomal subunit [GO:0022625];membrane [GO:0016020];plasma membrane [GO:0005886];RNA binding [GO:0003723];structural constituent of ribosome [GO:0003735];assembly of large subunit precursor of preribosome [GO:1902626];ribosomal large subunit assembly [GO:0000027];translation [GO:0006412]	PF01246
ALWAYS EARLY 4;THO complex subunit 4D (ALYREF homolog 4) (AtALY4)	AT5G37720	A8MQ78;Q6NQ72	NP_001078676.1;NP_198588.2	9.19124	2.05287e-10	RBPome semiquantitative	YES	no	no	RNA binding [GO:0003723];nucleolus [GO:0005730];nucleoplasm [GO:0005654];mRNA binding [GO:0003729];defense response [GO:0006952];mRNA transport [GO:0051028]	PF13865;PF00076
40S ribosomal protein S3-1	AT2G31610	Q9SIP7	NP_180719.1	10.8542	1.94432e-10	RBPome semiquantitative	no	no	no	chloroplast [GO:0009507];cytosol [GO:0005829];cytosolic ribosome [GO:0022626];cytosolic small ribosomal subunit [GO:0022627];membrane [GO:0016020];nucleus [GO:0005634];plasmodesma [GO:0009506];vacuolar membrane [GO:0005774];vacuole [GO:0005773];damaged DNA binding [GO:0003684];DNA-(apurinic or apyrimidinic site) endonuclease activity [GO:0003906];mRNA binding [GO:0003729];oxidized purine DNA bind…	PF07650;PF00189
60S ribosomal protein L30-3;Putative 60S ribosomal protein L30-1	AT3G18740;AT1G36240	Q9LSA3;Q9C8F7	NP_188504.1;NP_174853.1	10.6462	1.94432e-10	RBPome semiquantitative	no	YES	no	cytosolic large ribosomal subunit [GO:0022625];cytosolic ribosome [GO:0022626];plasma membrane [GO:0005886];plasmodesma [GO:0009506];polysomal ribosome [GO:0042788];mRNA binding [GO:0003729];RNA binding [GO:0003723];structural constituent of ribosome [GO:0003735];response to fungus [GO:0009620];cytosol [GO:0005829]	PF01248
29 kDa ribonucleoprotein, chloroplastic (RNA-binding protein CP29A)	AT3G53460	Q43349;F4JAF3	NP_850692.2;NP_190914.1;NP_001190078.1;NP_001190079.1	11.4535	1.94432e-10	RBPome quantitative	YES	YES	no	chloroplast [GO:0009507];chloroplast thylakoid membrane [GO:0009535];ribonucleoprotein complex [GO:1990904];RNA binding [GO:0003723];chloroplast rRNA processing [GO:1901259];cold acclimation [GO:0009631];mRNA processing [GO:0006397];RNA stabilization [GO:0043489];chloroplast stroma [GO:0009570];chloroplast thylakoid [GO:0009534];thylakoid [GO:0009579];mRNA binding [GO:0003729];poly(U) RNA binding…	PF00076
RNA-binding protein CP29B, chloroplastic (Ribonucleoprotein)	AT2G37220	Q9ZUU4	NP_181259.1	10.4356	1.8501e-10	RBPome quantitative	no	no	no	chloroplast [GO:0009507];chloroplast envelope [GO:0009941];chloroplast stroma [GO:0009570];chloroplast thylakoid [GO:0009534];chloroplast thylakoid membrane [GO:0009535];ribonucleoprotein complex [GO:1990904];stromule [GO:0010319];thylakoid [GO:0009579];mRNA binding [GO:0003729];poly(U) RNA binding [GO:0008266];RNA binding [GO:0003723];chloroplast rRNA processing [GO:1901259];innate immune respon…	PF00076
Pentatricopeptide repeat-containing protein, chloroplastic;Protein ORGANELLE TRANSCRIPT PROCESSING 81	AT2G29760	O82380	NP_180537.1	10.6023	1.738e-10	RBPome semiquantitative	no	no	no	chloroplast [GO:0009507];zinc ion binding [GO:0008270];chloroplast RNA processing [GO:0031425];RNA modification [GO:0009451]	PF14432;PF01535;PF13041
Transcription factor Pur-alpha 1 (Purine-rich single-stranded DNA-binding protein alpha 1)	AT2G32080;AT2G32080	Q9SKZ1	NP_850182.1	10.5069	1.738e-10	RBPome semiquantitative	no	no	no	cytoplasm [GO:0005737];nucleus [GO:0005634];DNA-binding transcription repressor activity, RNA polymerase II-specific [GO:0001227];double-stranded DNA binding [GO:0003690];mRNA binding [GO:0003729];purine-rich negative regulatory element binding [GO:0032422];RNA polymerase II regulatory region sequence-specific DNA binding [GO:0000977];sequence-specific DNA binding [GO:0043565];response to cadmium…	PF04845
RNA-binding (RRM/RBD/RNP motifs) family protein	AT4G26650	F4JV21;Q8W569	NP_001031725.1;NP_567753.1	11.543	1.738e-10	RBPome quantitative	YES	no	no	RNA binding [GO:0003723];ribonucleoprotein complex [GO:1990904];mRNA binding [GO:0003729]	PF00076
Polyadenylate-binding protein RBP47B'; (AtRBP47B')	AT5G19350	Q8VXZ9	NP_001078604.1;NP_197436.1	9.22967	1.738e-10	RBPome semiquantitative	YES	YES	no	cytoplasmic stress granule [GO:0010494];cytosol [GO:0005829];nucleus [GO:0005634];mRNA binding [GO:0003729];poly(A) binding [GO:0008143];cellular response to heat [GO:0034605];mRNA processing [GO:0006397]	PF00076
RNA-binding (RRM/RBD/RNP motifs) family protein	AT3G07810	Q8W555;F4JFN7	NP_566321.1;NP_850539.1	10.4434	1.65203e-10	RBPome semiquantitative	no	no	no	RNA binding [GO:0003723];ribonucleoprotein complex [GO:1990904];mRNA binding [GO:0003729]	PF00076
Nucleic acid-binding proteins superfamily	AT1G71720	Q9M9H4;A0A1P8ARX7	NP_177317.2;NP_001321757.1	11.29	1.62023e-10	RBPome semiquantitative	no	no	no	chloroplast [GO:0009507];mRNA binding [GO:0003729];plastid organization [GO:0009657];nucleic acid binding [GO:0003676]	PF00575
Zinc finger nuclease 2 (ZFN2);Zinc finger CCCH domain-containing protein 26 (AtC3H26)	AT2G32930	F4IUS5;A0A1P8B250;O48772	NP_001318339.1;NP_001325104.1;NP_565758.1	11.1378	1.62023e-10	RBPome semiquantitative	no	no	no	DNA binding [GO:0003677];metal ion binding [GO:0046872];nuclease activity [GO:0004518];nucleus [GO:0005634]	PF00642
60S ribosomal protein L7-4	AT3G13580	Q9LHP1	NP_974305.1;NP_974304.1;NP_187967.1;NP_001326491.1;NP_001326490.1;NP_001326489.1;NP_001326488.1;NP_001326487.1;NP_001326486.1	11.8552	1.62023e-10	RBPome semiquantitative	no	no	no	chloroplast [GO:0009507];cytosolic large ribosomal subunit [GO:0022625];cytosolic ribosome [GO:0022626];membrane [GO:0016020];polysomal ribosome [GO:0042788];mRNA binding [GO:0003729];structural constituent of ribosome [GO:0003735];maturation of LSU-rRNA from tricistronic rRNA transcript (SSU-rRNA, 5.8S rRNA, LSU-rRNA) [GO:0000463]	PF00327;PF08079
Serine/arginine-rich splicing factor RS41 (AtRS41)	AT5G52040	P92966;A0A1P8BAJ3	NP_851174.1;NP_200017.2;NP_001330348.1;NP_001330347.1;NP_001330349.1;NP_001154774.1;NP_001154773.1	9.87016	1.62023e-10	RBPome semiquantitative	YES	no	no	nuclear dicing body [GO:0010445];nuclear speck [GO:0016607];nucleus [GO:0005634];spliceosomal complex [GO:0005681];mRNA binding [GO:0003729];RNA binding [GO:0003723];mRNA cis splicing, via spliceosome [GO:0045292];mRNA splicing, via spliceosome [GO:0000398];primary miRNA processing [GO:0031053];regulation of alternative mRNA splicing, via spliceosome [GO:0000381];RNA splicing [GO:0008380]	PF00076
60S ribosomal protein L18a-1	AT1G29965;AT1G29970	Q8L7K0;A8MRF3	NP_849729.1;NP_001077626.1	9.86165	1.57834e-10	RBPome semiquantitative	no	no	no	cytosol [GO:0005829];cytosolic large ribosomal subunit [GO:0022625];plasmodesma [GO:0009506];structural constituent of ribosome [GO:0003735];translation [GO:0006412];integral component of membrane [GO:0016021];ribosome [GO:0005840]	PF01775
Pumilio 5	AT3G20250	A0A2H1ZEI5;A0A178VL84	NP_001319600.1;NP_001327305.1;NP_001327304.1	11.4336	1.57834e-10	RBPome quantitative	no	no	no	RNA binding [GO:0003723]	PF00806
RNA-binding protein CP33, chloroplastic;Protein PIGMENT DEFECTIVE 322	AT3G52380	Q39061	NP_190806.1	11.6597	1.56269e-10	RBPome quantitative	YES	no	no	chloroplast [GO:0009507];chloroplast stroma [GO:0009570];chloroplast thylakoid membrane [GO:0009535];ribonucleoprotein complex [GO:1990904];thylakoid [GO:0009579];mRNA binding [GO:0003729];RNA binding [GO:0003723];chloroplast RNA processing [GO:0031425];chloroplast rRNA processing [GO:1901259];mRNA processing [GO:0006397]	PF00076
40S ribosomal protein S3-2	AT3G53870	Q9M339	NP_190955.1	10.689	1.56269e-10	RBPome semiquantitative	YES	YES	no	cytosolic ribosome [GO:0022626];cytosolic small ribosomal subunit [GO:0022627];membrane [GO:0016020];nucleus [GO:0005634];plasmodesma [GO:0009506];polysomal ribosome [GO:0042788];damaged DNA binding [GO:0003684];DNA-(apurinic or apyrimidinic site) endonuclease activity [GO:0003906];mRNA binding [GO:0003729];oxidized purine DNA binding [GO:0032357];oxidized purine nucleobase lesion DNA N-glycosyla…	PF07650;PF00189
Nucleic acid-binding, OB-fold-like protein	AT1G10590	Q93W05;Q9XIJ0	NP_849632.1;NP_563874.1;NP_849633.1	9.60425	1.52698e-10	RBPome semiquantitative	YES	no	no	plasma membrane [GO:0005886];mRNA binding [GO:0003729]	NA
Alba DNA/RNA-binding protein	AT1G29250	Q9LP53	NP_564325.1	9.77049	1.52698e-10	RBPome semiquantitative	YES	no	no	cytosol [GO:0005829];nucleus [GO:0005634];plasma membrane [GO:0005886];mRNA binding [GO:0003729]	PF01918
Evolutionarily conserved C-terminal region 5	AT3G13060	Q0WR25;A0A1I9LTL9;A0A1I9LTL7;F4JB30;A0A1I9LTL8	NP_187912.2;NP_001327860.1;NP_001327857.1;NP_001327858.1;NP_850572.1;NP_001327859.1	11.3276	1.52698e-10	RBPome semiquantitative	no	no	no	cytosol [GO:0005829];mRNA binding [GO:0003729];RNA binding [GO:0003723]	PF04146
Polyadenylate-binding protein-interacting protein 11 (PABP-interacting protein 11;Protein CTC-INTERACTING DOMAIN 11	AT1G32790	Q9LPI5;F4IEC7	NP_174556.1;NP_001031131.1	9.33443	1.28539e-10	RBPome semiquantitative	YES	no	no	nucleus [GO:0005634];RNA binding [GO:0003723];mRNA binding [GO:0003729]	PF07145;PF00076
Polyadenylate-binding protein RBP45C (AtRBP45C)	AT4G27000	Q93W34	NP_567764.1	14.6196	1.28539e-10	RBPome quantitative	YES	YES	no	cytosol [GO:0005829];nucleus [GO:0005634];mRNA binding [GO:0003729];poly(A) binding [GO:0008143];mRNA processing [GO:0006397]	PF00076
Nucleic acid-binding, OB-fold-like protein	AT2G33845	Q8RYC3	NP_565774.1	12.1703	1.162e-10	RBPome semiquantitative	no	no	no	mRNA binding [GO:0003729]	NA
Glycine-rich RNA-binding protein RZ1C (AtRZ-1C)	AT5G04280	Q8RWN5;C0Z388	NP_196048.1;NP_001330680.1;NP_001330679.1;NP_001330678.1;NP_001330677.1	9.93621	1.162e-10	RBPome semiquantitative	YES	no	no	nucleolus [GO:0005730];nucleus [GO:0005634];ribonucleoprotein complex [GO:1990904];chromatin binding [GO:0003682];chromatin DNA binding [GO:0031490];mRNA binding [GO:0003729];nucleic acid binding [GO:0003676];RNA binding [GO:0003723];zinc ion binding [GO:0008270];negative regulation of transcription, DNA-templated [GO:0045892];positive regulation of mRNA splicing, via spliceosome [GO:0048026];res…	PF00076;PF00098
40S ribosomal protein S11-3	AT5G23740	P42733	NP_197763.1	12.208	1.162e-10	RBPome semiquantitative	no	YES	YES	cytosolic small ribosomal subunit [GO:0022627];membrane [GO:0016020];rRNA binding [GO:0019843];structural constituent of ribosome [GO:0003735];translation [GO:0006412]	PF00366;PF16205
60S ribosomal protein L22-3	AT5G27770	Q9FE58	NP_198129.1	11.8347	1.162e-10	RBPome semiquantitative	YES	YES	YES	cytosol [GO:0005829];cytosolic large ribosomal subunit [GO:0022625];membrane [GO:0016020];nucleolus [GO:0005730];plasma membrane [GO:0005886];mRNA binding [GO:0003729];RNA binding [GO:0003723];structural constituent of ribosome [GO:0003735];translation [GO:0006412]	PF01776
RNA-binding (RRM/RBD/RNP motifs) family protein, chloroplastic	AT2G35410	O82299	NP_181084.1	11.0063	1.11695e-10	RBPome quantitative	no	no	no	chloroplast [GO:0009507];chloroplast stroma [GO:0009570];thylakoid [GO:0009579];mRNA binding [GO:0003729]	PF00076
YTH domain-containing protein; Protein EVOLUTIONARILY CONSERVED C-TERMINAL REGION 2 (ECT2)	AT3G13460	F4JDC2;F4JDC3;Q9LJE5;F4JDC5	NP_850578.1;NP_001030690.1;NP_187955.2;NP_001030689.1	11.4071	1.08128e-10	RBPome semiquantitative	no	no	no	RNA binding [GO:0003723];cytoplasm [GO:0005737];cytosol [GO:0005829];nucleus [GO:0005634];mRNA binding [GO:0003729]	PF04146
Polyadenylate-binding protein RBP47C (AtRBP47C)	AT1G47490	Q9SX79	NP_175180.1;NP_973984.1	11.4784	1.05329e-10	RBPome semiquantitative	YES	YES	no	cytoplasmic stress granule [GO:0010494];cytosol [GO:0005829];nucleus [GO:0005634];mRNA binding [GO:0003729];poly(A) binding [GO:0008143];cellular response to heat [GO:0034605];mRNA processing [GO:0006397]	PF00076
Uncharacterized protein	AT2G34160	O22969	NP_565781.1	11.7753	1.05329e-10	RBPome semiquantitative	no	no	no	cytosol [GO:0005829];nucleic acid binding [GO:0003676]	PF01918
Zinc finger CCCH domain-containing protein 34 (AtC3H34);Zinc finger CCCH domain-containing protein ZFN-like 2	AT3G06410	Q9SQU4	NP_187292.2	11.4443	1.05329e-10	RBPome semiquantitative	no	no	no	nucleus [GO:0005634];DNA binding [GO:0003677];metal ion binding [GO:0046872];mRNA binding [GO:0003729]	PF00642
31 kDa ribonucleoprotein, chloroplastic (AtRBP33);RNA-binding protein CP31A;RNA-binding protein RNP-T;RNA-binding protein cp31;31 kDa ribonucleoprotein, chloroplastic (RNA-binding protein 1/2/3) (AtRBP33)	AT4G24770	Q04836	NP_194208.1;NP_001328008.1	11.5726	1.05329e-10	RBPome quantitative	YES	YES	no	chloroplast [GO:0009507];chloroplast envelope [GO:0009941];chloroplast stroma [GO:0009570];chloroplast thylakoid membrane [GO:0009535];ribonucleoprotein complex [GO:1990904];thylakoid [GO:0009579];mRNA binding [GO:0003729];poly(U) RNA binding [GO:0008266];RNA binding [GO:0003723];base conversion or substitution editing [GO:0016553];chloroplast rRNA processing [GO:1901259];cold acclimation [GO:000…	PF00076
Nuclear transport factor 2 (AtNTF2)	AT5G60980	Q9FME2	NP_200906.2;NP_001331368.1;NP_851235.1;NP_001331369.1	13.0278	1.05329e-10	RBPome semiquantitative	YES	no	no	cytoplasm [GO:0005737];cytosol [GO:0005829];nucleus [GO:0005634];ribonucleoprotein complex [GO:1990904];mRNA binding [GO:0003729];response to abscisic acid [GO:0009737]	PF02136;PF00076
Polyadenylate-binding protein 4 (PABP-4)	AT2G23350	O22173	NP_179916.1	13.3797	1.04035e-10	RBPome quantitative	YES	YES	YES	cytoplasm [GO:0005737];cytosol [GO:0005829];nucleus [GO:0005634];ribonucleoprotein complex [GO:1990904];mRNA 3'-UTR binding [GO:0003730];mRNA binding [GO:0003729];poly(A) binding [GO:0008143];poly(U) RNA binding [GO:0008266];RNA binding [GO:0003723];regulation of translation [GO:0006417];response to cadmium ion [GO:0046686];viral process [GO:0016032]	PF00658;PF00076
40S ribosomal protein S7-1	AT1G48830	Q9C514	NP_849786.1;NP_175314.1	13.8785	9.9089e-11	RBPome quantitative	YES	YES	no	cell wall [GO:0005618];chloroplast [GO:0009507];cytosol [GO:0005829];cytosolic ribosome [GO:0022626];cytosolic small ribosomal subunit [GO:0022627];plasma membrane [GO:0005886];polysomal ribosome [GO:0042788];small-subunit processome [GO:0032040];mRNA binding [GO:0003729];structural constituent of ribosome [GO:0003735];ribosomal small subunit biogenesis [GO:0042274];rRNA processing [GO:0006364];t…	PF01251
40S ribosomal protein S24-2	AT5G28060	Q8LC83	NP_198158.1	13.5053	8.50554e-11	RBPome semiquantitative	no	YES	YES	cell wall [GO:0005618];cytosolic ribosome [GO:0022626];cytosolic small ribosomal subunit [GO:0022627];membrane [GO:0016020];polysomal ribosome [GO:0042788];structural constituent of ribosome [GO:0003735];translation [GO:0006412]	PF01282
RNA-binding (RRM/RBD/RNP motifs) family protein	AT1G22330	Q9LME7	NP_564168.2	11.4389	5.81892e-11	RBPome semiquantitative	no	no	no	mRNA binding [GO:0003729];germ cell development [GO:0007281]	PF00076
Polyadenylate-binding protein RBP47A (AtRBP47A)	AT1G49600	F4I3B3;A0A1P8ASD0	NP_175383.1;NP_001321910.1;NP_001321909.1	12.5537	5.81892e-11	RBPome semiquantitative	YES	YES	no	cytoplasmic stress granule [GO:0010494];cytosol [GO:0005829];nucleus [GO:0005634];mRNA binding [GO:0003729];poly(A) binding [GO:0008143];cellular response to heat [GO:0034605];mRNA processing [GO:0006397];response to cytokinin [GO:0009735];RNA binding [GO:0003723]	PF00076
THO complex subunit 4B;ALYREF homolog 2 (AtALY2)	AT5G02530	Q8L719	NP_001190207.1;NP_195873.2	11.224	5.81892e-11	RBPome semiquantitative	YES	no	no	nucleoplasm [GO:0005654];mRNA binding [GO:0003729];mRNA transport [GO:0051028]	PF00076
Polyadenylate-binding protein RBP47C' (AtRBP47C')	AT1G47500	Q9SX80;A0A1P8APV6	NP_175181.1;NP_001321088.1	14.6722	5.11528e-11	RBPome semiquantitative	YES	YES	no	cytoplasmic stress granule [GO:0010494];cytosol [GO:0005829];nucleus [GO:0005634];mRNA binding [GO:0003729];poly(A) binding [GO:0008143];cellular response to heat [GO:0034605];mRNA processing [GO:0006397];RNA binding [GO:0003723]	PF00076
40S ribosomal protein S20-1	AT3G45030;AT5G62300	P49200	NP_201036.1;NP_190089.2;NP_001078781.1	14.3547	5.11528e-11	RBPome semiquantitative	YES	YES	YES	cell wall [GO:0005618];cytosol [GO:0005829];cytosolic small ribosomal subunit [GO:0022627];mRNA binding [GO:0003729];structural constituent of ribosome [GO:0003735];translation [GO:0006412]	PF00338
RNA-binding protein BRN1 (Protein BRUNO-LIKE 1) (AtBRN1);Protein RNA-BINDING PROTEIN-DEFENSE RELATED 1 (AtRBP-DR1)	AT4G03110	Q8LFS6	NP_567249.1;NP_849294.1;NP_001329301.1	14.9104	5.11528e-11	RBPome quantitative	YES	no	no	cytoplasm [GO:0005737];nucleus [GO:0005634];ribonucleoprotein complex [GO:1990904];mRNA binding [GO:0003729];RNA binding [GO:0003723];flower development [GO:0009908];mRNA catabolic process [GO:0006402];plant-type hypersensitive response [GO:0009626];positive regulation of salicylic acid mediated signaling pathway [GO:0080151];regulation of photoperiodism, flowering [GO:2000028]	PF00076

## Sheet: Quantitative_RBPome
Leaf RNA-binding proteins (RBPs) identified by plant RNA interactome capture (ptRIC) using quantitative analysis
Protein name	Locus	Intensity NoCL1 raw	Intensity NoCL2 raw	Intensity NoCL3 raw	Intensity NoCL4 raw	Intensity CL1 raw	Intensity CL2 raw	Intensity CL3 raw	Intensity CL4 raw	Intensity NoCL1 imputed	Intensity NoCL2 imputed	Intensity NoCL3 imputed	Intensity NoCL4 imputed	Intensity CL1 imputed	Intensity CL2 imputed	Intensity CL3 imputed	Intensity CL4 imputed	Identification method
RNA-binding (RRM/RBD/RNP motifs) family protein; Ribonucleoprotein, putative	AT1G01080	22.6024	22.9169	23.1454	22.8618	30.0615	29.8998	29.9422	29.2942	22.6024	22.9169	23.1454	22.8618	30.0615	29.8998	29.9422	29.2942	RBPome quantitative
Tetratricopeptide repeat (TPR)-like superfamily protein	AT1G01320	24.8691	24.2145	24.2694	24.5511	27.0242	26.9131	27.1982	25.5185	24.8691	24.2145	24.2694	24.5511	27.0242	26.9131	27.1982	25.5185	RBPome quantitative
Pentatricopeptide repeat-containing protein	AT1G02150	21.1689	20.5049	20.563	20.9029	28.932	28.9174	29.0206	28.3848	21.1689	20.5049	20.563	20.9029	28.932	28.9174	29.0206	28.3848	RBPome quantitative
60S ribosomal protein L19-1;Protein EMBRYO DEFECTIVE 2386	AT1G02780	22.3826	22.4821	22.7139	22.2535	28.0925	28.1314	28.3983	27.3209	22.3826	22.4821	22.7139	22.2535	28.0925	28.1314	28.3983	27.3209	RBPome quantitative
Serine/arginine-rich-splicing factor SR34 (AtSR34) (At-SRp34);Pre-mRNA-splicing factor SF2 (SR1 protein)	AT1G02840	19.0294	18.681	19.155	20.3661	26.1606	26.4781	26.5304	25.6312	19.0294	18.681	19.155	20.3661	26.1606	26.4781	26.5304	25.6312	RBPome quantitative
Photosystem I reaction center subunit II-2, chloroplastic;Photosystem I 20 kDa subunit 2 (PSI-D2)	AT1G03130	17.2703	18.8982	18.6251	17.7677	22.433	21.4777	22.0294	20.9308	17.2703	18.8982	18.6251	17.7677	22.433	21.4777	22.0294	20.9308	RBPome quantitative
RNA-binding protein BRN2;Protein BRUNO-LIKE 2 (AtBRN2)	AT1G03457	18.7324	18.0744	18.7515	18.812	25.0453	25.0476	25.1421	24.6049	18.7324	18.0744	18.7515	18.812	25.0453	25.0476	25.1421	24.6049	RBPome quantitative
40S ribosomal protein S15-1;40S ribosomal protein S15-4	AT1G04270;AT5G09510	NA	17.8709	16.8775	NA	27.0182	26.6787	26.7772	26.0148	15.7826	17.8709	16.8775	15.8002	27.0182	26.6787	26.7772	26.0148	RBPome quantitative
Malate dehydrogenase 1, cytoplasmic (cNAD-MDH1)	AT1G04410	17.4763	18.5204	18.3107	18.7634	20.7465	21.0503	20.8629	20.9406	17.4763	18.5204	18.3107	18.7634	20.7465	21.0503	20.8629	20.9406	RBPome quantitative
50S ribosomal protein L6, chloroplastic;Protein EMBRYO DEFECTIVE 2394	AT1G05190	22.7046	22.3621	22.4611	22.224	28.0309	27.9297	28.1161	27.7211	22.7046	22.3621	22.4611	22.224	28.0309	27.9297	28.1161	27.7211	RBPome quantitative
Rho-N domain-containing protein 1, chloroplastic;Rho termination factor	AT1G06190	NA	NA	NA	17.6036	23.1237	22.9142	22.9657	22.4636	15.7826	15.7963	15.5789	17.6036	23.1237	22.9142	22.9657	22.4636	RBPome quantitative
Oxygen-evolving enhancer protein 2-1, chloroplastic (OEE2);23 kDa subunit of oxygen evolving system of photosystem II);23 kDa thylakoid membrane protein	AT1G06680	18.5888	19.4822	19.7405	19.1404	23.0815	23.1893	23.5974	23.0281	18.5888	19.4822	19.7405	19.1404	23.0815	23.1893	23.5974	23.0281	RBPome quantitative
50S ribosomal protein L4, chloroplastic	AT1G07320	21.2861	20.7273	21.0675	20.8295	27.0795	26.9056	27.1437	26.7411	21.2861	20.7273	21.0675	20.8295	27.0795	26.9056	27.1437	26.7411	RBPome quantitative
Zinc finger CCCH domain-containing protein 4 (AtC3H4);Zinc finger CCCH domain-containing protein 25 (AtC3H25)	AT1G07360;AT2G29580	19.6346	18.6122	19.4083	19.4587	24.6591	24.9026	24.9539	24.1244	19.6346	18.6122	19.4083	19.4587	24.6591	24.9026	24.9539	24.1244	RBPome quantitative
Elongation factor 1-alpha 2 (eEF-1A2);Elongation factor 1-alpha 4 (eEF-1A4);Elongation factor 1-alpha 3 (eEF-1A3);Elongation factor 1-alpha 1 (eEF-1A1)	AT1G07930;AT5G60390;AT1G07920;AT1G07940	24.003	25.4807	24.571	24.352	27.2023	26.7066	26.705	25.7914	24.003	25.4807	24.571	24.352	27.2023	26.7066	26.705	25.7914	RBPome quantitative
Chloroplast stem-loop binding protein of 41 kDa b, chloroplastic (CSP41-b);Heteroglycan-interacting protein 1.3);Protein CHLOROPLAST RNA BINDING;Protein Gb5f	AT1G09340	19.3405	20.1427	19.5109	18.54	22.8151	22.6799	22.8766	22.3939	19.3405	20.1427	19.5109	18.54	22.8151	22.6799	22.8766	22.3939	RBPome quantitative
NF-X1-type zinc finger protein NFXL1 (AtNFXL1)	AT1G10170	NA	NA	NA	16.838	21.8278	20.8919	21.5078	19.9798	15.7826	15.7963	15.5789	16.838	21.8278	20.8919	21.5078	19.9798	RBPome quantitative
Alpha-glucan water dikinase 1, chloroplastic;Protein starch excess 1;Protein starch-related R1	AT1G10760	16.1307	16.3171	16.5719	15.635	18.7877	17.8327	18.7168	16.9336	16.1307	16.3171	16.5719	15.635	18.7877	17.8327	18.7168	16.9336	RBPome quantitative
Pentatricopeptide repeat-containing protein	AT1G10910	NA	NA	NA	16.066	20.0865	19.9468	20.0039	18.7754	15.7826	15.7963	15.5789	16.066	20.0865	19.9468	20.0039	18.7754	RBPome quantitative
Pentatricopeptide repeat-containing protein;(Protein CHLORORESPIRATORY REDUCTION 22	AT1G11290	NA	NA	NA	16.4494	18.6774	18.1093	18.3601	NA	15.7826	15.7963	15.5789	16.4494	18.6774	18.1093	18.3601	16.8287	RBPome quantitative
Polyadenylate-binding protein RBP45B (AtRBP45B)	AT1G11650	17.0786	NA	NA	17.131	31.5525	31.5739	31.5583	31.1667	17.0786	15.7963	15.5789	17.131	31.5525	31.5739	31.5583	31.1667	RBPome quantitative
Aminomethyltransferase, mitochondrial;Glycine cleavage system T protein) (GCVT)	AT1G11860	17.2995	17.557	17.2132	16.3639	20.9061	21.5406	21.7173	21.4791	17.2995	17.557	17.2132	16.3639	20.9061	21.5406	21.7173	21.4791	RBPome quantitative
DEAD-box ATP-dependent RNA helicase 47, mitochondrial;Protein EMBRYO DEFECTIVE 1586;Protein INCREASED SIZE EXCLUSION LIMIT 1	AT1G12770	NA	15.8407	16.2585	NA	23.624	23.2636	23.4685	23.2029	15.7826	15.8407	16.2585	15.8002	23.624	23.2636	23.4685	23.2029	RBPome quantitative
Nucleic acid-binding, OB-fold-like protein (Putative heat shock factor protein hsf8)	AT1G12800	19.7974	19.191	19.6773	18.3222	27.8234	27.5769	27.8349	26.9224	19.7974	19.191	19.6773	18.3222	27.8234	27.5769	27.8349	26.9224	RBPome quantitative
Eukaryotic translation initiation factor 4B2 (eIF4B2);Protein SPONTANEOUS NECROTIC SPOTS	AT1G13020	18.8338	19.9806	19.0315	17.8327	27.963	27.5603	27.8994	26.9218	18.8338	19.9806	19.0315	17.8327	27.963	27.5603	27.8994	26.9218	RBPome quantitative
Methionine aminopeptidase 1B, chloroplastic (MAP 1B)	AT1G13270	19.2911	NA	16.9436	19.0653	21.3164	20.4995	21.2417	20.2994	19.2911	15.7963	16.9436	19.0653	21.3164	20.4995	21.2417	20.2994	RBPome quantitative
Nuclear transport factor 2 (NTF2) family protein with RNA binding (RRM-RBD-RNP motifs) domain-containing protein	AT1G13730	NA	NA	NA	18.6546	27.1556	27.1588	27.3305	26.4325	15.7826	15.7963	15.5789	18.6546	27.1556	27.1588	27.3305	26.4325	RBPome quantitative
Oleosin-B3-like protein	AT1G13930	16.7263	NA	NA	16.5912	22.8534	22.6575	22.7053	20.642	16.7263	15.7963	15.5789	16.5912	22.8534	22.6575	22.7053	20.642	RBPome quantitative
60S ribosomal protein L10-1;Ribosomal protein RPL10A;Suppressor of ACAULIS 52;Ribosomal protein L16p/L10e family protein	AT1G14320	18.8336	19.0091	18.8826	18.9292	25.0106	24.3909	24.9564	24.2874	18.8336	19.0091	18.8826	18.9292	25.0106	24.3909	24.9564	24.2874	RBPome quantitative
Single-stranded DNA-binding protein WHY1, chloroplastic;Protein PLASTID TRANSCRIPTIONALLY ACTIVE 1	AT1G14410	16.4607	16.9258	18.4054	17.19	23.7675	23.9077	24.0098	23.5322	16.4607	16.9258	18.4054	17.19	23.7675	23.9077	24.0098	23.5322	RBPome quantitative
Hydroxyproline-rich glycoprotein family protein	AT1G14710	21.0066	20.9902	20.659	21.4745	24.6043	24.5455	24.717	23.8277	21.0066	20.9902	20.659	21.4745	24.6043	24.5455	24.717	23.8277	RBPome quantitative
Protein PLANT CADMIUM RESISTANCE 1 (AtPCR1)	AT1G14880	19.3344	17.8718	NA	20.1986	22.2485	21.7358	23.5359	24.1178	19.3344	17.8718	15.5789	20.1986	22.2485	21.7358	23.5359	24.1178	RBPome quantitative
CASC3/Barentsz eIF4AIII binding protein	AT1G15280	NA	NA	NA	18.7648	23.4219	23.8227	23.869	23.1061	15.7826	15.7963	15.5789	18.7648	23.4219	23.8227	23.869	23.1061	RBPome quantitative
Tetratricopeptide repeat (TPR)-like superfamily protein	AT1G15290	18.8251	18.7482	19.3546	19.0621	24.3398	24.2912	24.6594	23.1537	18.8251	18.7482	19.3546	19.0621	24.3398	24.2912	24.6594	23.1537	RBPome quantitative
Pyrophosphate-energized vacuolar membrane proton pump 1;Vacuolar proton pyrophosphatase 1;Vacuolar proton pyrophosphatase 3;Inorganic H pyrophosphatase family protein	AT1G15690	19.8209	20.8858	20.6068	20.0277	22.8957	23.1028	23.1342	21.8812	19.8209	20.8858	20.6068	20.0277	22.8957	23.1028	23.1342	21.8812	RBPome quantitative
Chlorophyll a-b binding protein, chloroplastic	AT1G15820	18.384	20.053	19.783	19.0679	23.6532	23.6395	23.674	22.3724	18.384	20.053	19.783	19.0679	23.6532	23.6395	23.674	22.3724	RBPome quantitative
High chlorophyll fluorescence phenotype 173	AT1G16720	16.4618	18.6435	19.3858	21.7063	28.0584	27.9786	28.148	27.3103	16.4618	18.6435	19.3858	21.7063	28.0584	27.9786	28.148	27.3103	RBPome quantitative
Translation initiation factor IF-2, chloroplastic	AT1G17220	21.1138	20.4518	20.9551	20.1314	27.2401	27.0072	27.3175	26.3934	21.1138	20.4518	20.9551	20.1314	27.2401	27.0072	27.3175	26.3934	RBPome quantitative
Oligouridylate binding protein 1B	AT1G17370	NA	NA	NA	18.0102	28.2935	28.5256	28.5554	27.9759	15.7826	15.7963	15.5789	18.0102	28.2935	28.5256	28.5554	27.9759	RBPome quantitative
Receptor for activated C kinase 1A;Guanine nucleotide-binding protein subunit beta-like protein A);WD-40 repeat auxin-dependent protein ARCA	AT1G18080	NA	16.1782	NA	NA	20.9481	18.9092	20.6098	18.1353	15.7826	16.1782	15.5789	15.8002	20.9481	18.9092	20.6098	18.1353	RBPome quantitative
60S ribosomal protein L6-1	AT1G18540	24.8081	24.9423	24.2029	24.4418	26.3018	26.1206	26.4085	26.2863	24.8081	24.9423	24.2029	24.4418	26.3018	26.1206	26.4085	26.2863	RBPome quantitative
Pentatricopeptide repeat-containing protein;(Protein DYW7	AT1G19720	21.8091	21.4386	21.6628	21.6252	25.5291	25.4049	25.7391	24.8226	21.8091	21.4386	21.6628	21.6252	25.5291	25.4049	25.7391	24.8226	RBPome quantitative
Catalase 3	AT1G20620	18.9238	20.217	20.3196	20.2116	24.1533	24.2075	24.1733	23.831	18.9238	20.217	20.3196	20.2116	24.1533	24.2075	24.1733	23.831	RBPome quantitative
RNA-binding (RRM/RBD/RNP motifs) family protein	AT1G20880	NA	17.4123	NA	NA	25.9545	26.2462	26.2718	25.6096	15.7826	17.4123	15.5789	15.8002	25.9545	26.2462	26.2718	25.6096	RBPome quantitative
Calponin-like domain protein	AT1G20970	21.2124	20.3447	20.1857	20.2687	26.9212	26.6604	26.9743	25.7263	21.2124	20.3447	20.1857	20.2687	26.9212	26.6604	26.9743	25.7263	RBPome quantitative
40S ribosomal protein S18	AT1G22780;AT1G34030;AT4G09800	19.2883	19.6804	18.7303	18.9866	29.8133	29.9307	30.0619	29.3789	19.2883	19.6804	18.7303	18.9866	29.8133	29.9307	30.0619	29.3789	RBPome quantitative
Eukaryotic translation initiation factor 5A-2 (eIF-5A-2);Protein FUMONISIN B1-RESISTANT 12	AT1G26630	19.725	18.1745	17.5436	19.059	25.1802	24.9685	25.1904	24.5578	19.725	18.1745	17.5436	19.059	25.1802	24.9685	25.1904	24.5578	RBPome quantitative
60S ribosomal protein L34-1;Ribosomal protein L34e superfamily protein	AT1G26880	21.3586	22.0081	22.1298	21.7476	29.849	29.5197	29.7644	29.0466	21.3586	22.0081	22.1298	21.7476	29.849	29.5197	29.7644	29.0466	RBPome quantitative
60S ribosomal protein L17-1	AT1G27400	18.7781	18.7272	NA	19.3075	22.6734	21.8759	22.2682	21.7499	18.7781	18.7272	15.5789	19.3075	22.6734	21.8759	22.2682	21.7499	RBPome quantitative
Chlorophyll a-b binding protein 1, chloroplastic (LHCII type I CAB-1);Chlorophyll a-b protein 140 (CAB-140)	AT1G29930;AT2G34420	19.8188	20.6441	20.3052	19.9958	23.9327	24.5248	24.4296	23.1524	19.8188	20.6441	20.3052	19.9958	23.9327	24.5248	24.4296	23.1524	RBPome quantitative
CSC1-like protein ERD4;Hyperosmolality-gated Ca2+ permeable channel 3.1 (AtOSCA3.1);Protein EARLY-RESPONSIVE TO DEHYDRATION STRESS 4	AT1G30360	NA	NA	17.7977	NA	20.4517	20.1712	20.1829	19.5984	15.7826	15.7963	17.7977	15.8002	20.4517	20.1712	20.1829	19.5984	RBPome quantitative
Pentatricopeptide (PPR) repeat-containing protein, chloroplastic;Protein EMBRYO DEFECTIVE 2279	AT1G30610	19.5889	20.4823	20.0604	20.2482	24.2089	23.937	23.9089	22.6819	19.5889	20.4823	20.0604	20.2482	24.2089	23.937	23.9089	22.6819	RBPome quantitative
Photosystem I reaction center subunit III, chloroplastic;Light-harvesting complex I 17 kDa protein (PSI-F)	AT1G31330	NA	18.5296	17.555	NA	21.7102	22.1137	22.6831	22.1604	15.7826	18.5296	17.555	15.8002	21.7102	22.1137	22.6831	22.1604	RBPome quantitative
60S ribosomal protein L9-1;60S ribosomal protein L9-2	AT1G33120;AT1G33140;AT4G10450	19.2748	19.7472	19.7541	18.6446	22.9301	21.9863	22.6474	21.862	19.2748	19.7472	19.7541	18.6446	22.9301	21.9863	22.6474	21.862	RBPome quantitative
50S ribosomal protein L21, chloroplastic (CL21)	AT1G35680	21.7488	19.8096	19.5512	20.261	28.9528	28.8661	29.0856	28.389	21.7488	19.8096	19.5512	20.261	28.9528	28.8661	29.0856	28.389	RBPome quantitative
Nitrate reductase [NADH] 2 (NR2)	AT1G37130	NA	NA	18.5517	NA	20.7237	19.5049	20.374	18.1884	15.7826	15.7963	18.5517	15.8002	20.7237	19.5049	20.374	18.1884	RBPome quantitative
Glyceraldehyde-3-phosphate dehydrogenase GAPB, chloroplastic;NADP-dependent glyceraldehydephosphate dehydrogenase B	AT1G42970	17.9916	18.2722	17.2899	17.9818	21.3959	21.181	21.4433	21.3616	17.9916	18.2722	17.2899	17.9818	21.3959	21.181	21.4433	21.3616	RBPome quantitative
60S ribosomal protein L3-1;Protein EMBRYO DEFECTIVE 2207	AT1G43170	25.396	24.6737	24.8169	25.5923	30.8631	30.6557	30.8964	29.9017	25.396	24.6737	24.8169	25.5923	30.8631	30.6557	30.8964	29.9017	RBPome quantitative
Polypyrimidine tract-binding protein 3	AT1G43190	21.7233	21.2188	21.0122	21.2601	27.2454	27.5116	27.3948	26.5193	21.7233	21.2188	21.0122	21.2601	27.2454	27.5116	27.3948	26.5193	RBPome quantitative
Photosystem II 22 kDa protein, chloroplastic (CP22);Protein NONPHOTOCHEMICAL QUENCHING 4;Protein PHOTOSYSTEM II SUBUNIT S	AT1G44575	17.8474	20.9382	20.6593	19.3627	22.9988	22.9036	23.1022	21.4338	17.8474	20.9382	20.6593	19.3627	22.9988	22.9036	23.1022	21.4338	RBPome quantitative
Protein DCL homolog, chloroplastic (AtDCL)	AT1G45230	17.5606	16.3068	16.0289	16.5811	20.2708	20.0103	19.9187	20.9491	17.5606	16.3068	16.0289	16.5811	20.2708	20.0103	19.9187	20.9491	RBPome quantitative
Evolutionarily conserved C-terminal region 7	AT1G48110	NA	20.3069	15.6246	NA	24.2131	24.11	24.3536	23.6703	15.7826	20.3069	15.6246	15.8002	24.2131	24.11	24.3536	23.6703	RBPome quantitative
Protein argonaute 1	AT1G48410	NA	NA	NA	17.0159	24.9342	25.0129	25.0993	23.9514	15.7826	15.7963	15.5789	17.0159	24.9342	25.0129	25.0993	23.9514	RBPome quantitative
Zinc finger (Ran-binding) family protein	AT1G48570	NA	NA	NA	16.5908	23.4073	22.7987	23.0165	22.325	15.7826	15.7963	15.5789	16.5908	23.4073	22.7987	23.0165	22.325	RBPome quantitative
40S ribosomal protein S7-1	AT1G48830	NA	15.4898	15.3244	NA	29.6303	29.4839	29.7678	29.0292	15.7826	15.4898	15.3244	15.8002	29.6303	29.4839	29.7678	29.0292	RBPome quantitative
Nucleolin like 1 (AtNUC-L1);Protein PARALLEL 1 (AtPARL1)	AT1G48920	21.3227	21.7408	21.6732	22.0531	27.8613	28.0425	28.2776	27.4542	21.3227	21.7408	21.6732	22.0531	27.8613	28.0425	28.2776	27.4542	RBPome quantitative
Polyadenylate-binding protein 8 (PABP-8)	AT1G49760	18.874	19.7989	18.8219	19.4462	29.5948	29.6057	29.7135	29.1397	18.874	19.7989	18.8219	19.4462	29.5948	29.6057	29.7135	29.1397	RBPome quantitative
Sodium/calcium exchanger NCL (Na(+)/Ca(2+)-exchange protein NCL;Protein NCX-like (AtNCL)	AT1G53210	NA	17.5839	NA	16.3826	19.4579	19.6273	19.1678	18.546	15.7826	17.5839	15.5789	16.3826	19.4579	19.6273	19.1678	18.546	RBPome quantitative
Dehydrin HIRD11;Histidine-rich dehydrin of 11 kDa (AtHIRD11);Protein SRC1 homolog	AT1G54410	21.3558	20.9001	20.7172	21.372	23.3016	22.7094	22.9409	23.0965	21.3558	20.9001	20.7172	21.372	23.3016	22.7094	22.9409	23.0965	RBPome quantitative
YTH domain-containing protein ECT4;Evolutionarily conserved C-terminal region 4	AT1G55500	NA	NA	NA	17.1368	22.6024	22.0606	22.143	21.8618	15.7826	15.7963	15.5789	17.1368	22.6024	22.0606	22.143	21.8618	RBPome quantitative
Elongation factor 2 (EF-2);Protein LOW EXPRESSION OF OSMOTICALLY RESPONSIVE GENES 1	AT1G56070;AT1G56075	20.6394	21.027	20.3986	20.5571	26.7629	26.7539	26.8713	26.153	20.6394	21.027	20.3986	20.5571	26.7629	26.7539	26.8713	26.153	RBPome quantitative
40S ribosomal protein S2-2;40S ribosomal protein S2-1	AT1G59359;AT1G58983;AT1G58684;AT1G58380	18.5701	20.0572	18.8707	19.2041	27.7307	27.5621	27.7782	26.9101	18.5701	20.0572	18.8707	19.2041	27.7307	27.5621	27.7782	26.9101	RBPome quantitative
ABC transporter G family member 36 (AtABCG36);Pleiotropic drug resistance protein 8;Protein PENETRATION 3;ABC transporter G family member 35 (AtABCG35);Pleiotropic drug resistance protein 7	AT1G59870;AT1G15210	18.5462	19.4295	19.5358	18.8683	23.1984	22.8397	23.0593	22.102	18.5462	19.4295	19.5358	18.8683	23.1984	22.8397	23.0593	22.102	RBPome quantitative
RNA-binding (RRM/RBD/RNP motifs) family protein	AT1G60000	NA	16.6194	NA	NA	30.0089	29.5718	29.8017	28.8185	15.7826	16.6194	15.5789	15.8002	30.0089	29.5718	29.8017	28.8185	RBPome quantitative
Pentatricopeptide repeat-containing protein	AT1G60770	16.048	NA	NA	NA	23.9419	23.8254	23.8505	23.2528	16.048	15.7963	15.5789	15.8002	23.9419	23.8254	23.8505	23.2528	RBPome quantitative
Protein CLMP1 (CLUMPED CHLOROPLASTS 1);Protein MADB2;Protein PHOX2;Putative myosin adapter B2	AT1G62390	NA	16.6231	NA	NA	23.3724	23.0384	23.2456	22.5575	15.7826	16.6231	15.5789	15.8002	23.3724	23.0384	23.2456	22.5575	RBPome quantitative
Elongation factor G, chloroplastic (cEF-G);Elongation factor EF-G/SCO1;Protein SNOWY COTYLEDON 1, chloroplastic (AtSCO1)	AT1G62750	17.2359	18.018	17.3563	16.9109	28.4252	28.276	28.3076	27.4225	17.2359	18.018	17.3563	16.9109	28.4252	28.276	28.3076	27.4225	RBPome quantitative
THO complex subunit 4C;ALYREF homolog 3 (AtALY3)	AT1G66260	17.9721	17.1113	17.9437	17.2724	24.5111	24.9205	24.9814	24.5961	17.9721	17.1113	17.9437	17.2724	24.5111	24.9205	24.9814	24.5961	RBPome quantitative
60S ribosomal protein L10-3	AT1G66580	21.5874	21.8485	21.4221	22.0913	26.4863	26.1217	26.5593	25.172	21.5874	21.8485	21.4221	22.0913	26.4863	26.1217	26.5593	25.172	RBPome quantitative
Ribulose bisphosphate carboxylase small chain 1A, chloroplastic (RuBisCO small subunit 1A)	AT1G67090	23.1485	24.2686	24.0865	23.48	26.6626	26.4609	26.7423	26.2182	23.1485	24.2686	24.0865	23.48	26.6626	26.4609	26.7423	26.2182	RBPome quantitative
60S ribosomal protein L17-2;Ribosomal protein L22p/L17e family protein	AT1G67430	20.6388	20.5142	21.3036	21.24	23.8824	23.7483	23.9841	23.0218	20.6388	20.5142	21.3036	21.24	23.8824	23.7483	23.9841	23.0218	RBPome quantitative
Hypersensitive to high light 1, chloroplastic (HHL1)	AT1G67700	21.3549	21.1303	21.3087	21.2495	22.9138	22.8693	23.0843	23.284	21.3549	21.1303	21.3087	21.2495	22.9138	22.8693	23.0843	23.284	RBPome quantitative
Nuclear transport factor 2 (NTF2) family protein with RNA binding (RRM-RBD-RNP motifs) domain-containing protein	AT1G69250	NA	NA	15.797	NA	27.4321	27.2518	27.588	26.4976	15.7826	15.7963	15.797	15.8002	27.4321	27.2518	27.588	26.4976	RBPome quantitative
DExH-box ATP-dependent RNA helicase DExH15 chloroplastic;ATP-dependent RNA helicase ISE2;Protein EMBRYO DEFECTIVE 25;Protein INCREASED SIZE EXCLUSION LIMIT 2;Protein PIGMENT DEFECTIVE 317	AT1G70070	19.7366	19.258	19.095	16.7633	23.503	23.7494	23.5434	23.159	19.7366	19.258	19.095	16.7633	23.503	23.7494	23.5434	23.159	RBPome quantitative
ADP-ribosylation factor 2-B (AtARF2) (ARF1-like protein U5);ADP-ribosylation factor 2-A (AtARF2);ADP-ribosylation factor A1E (ADP-ribosylation factor-like protein);ADP-ribosylation factor 1 (AtARF1),Protein BFA-VISUALIZED EXOCYTIC TRAFFICKING DEFECTIVE 1);ADP-ribosylation factor A1F;ADP-ribosylation factor A1B;Protein BFA-VISUALIZED EXOCYTIC TRAFFICKING DEFECTIVE 1	AT1G70490;AT1G23490;AT3G62290;AT2G47170;AT1G10630;AT5G14670	NA	16.773	NA	NA	20.7316	20.6318	20.6018	20.2138	15.7826	16.773	15.5789	15.8002	20.7316	20.6318	20.6018	20.2138	RBPome quantitative
60S ribosomal protein L27a-3;60S ribosomal protein L27a-2	AT1G70600;AT1G23290	21.4337	21.6733	21.3248	21.3964	26.6263	26.8515	26.9195	26.1726	21.4337	21.6733	21.3248	21.3964	26.6263	26.8515	26.9195	26.1726	RBPome quantitative
F15H11.2 protein	AT1G70770	17.5502	16.3962	NA	15.587	26.212	25.8461	26.1799	25.022	17.5502	16.3962	15.5789	15.587	26.212	25.8461	26.1799	25.022	RBPome quantitative
Pentatricopeptide repeat-containing protein, mitochondrial	AT1G71210	NA	NA	16.1294	15.8455	19.6945	19.8463	19.9461	NA	15.7826	15.7963	16.1294	15.8455	19.6945	19.8463	19.9461	16.8287	RBPome quantitative
Single-stranded DNA-binding protein WHY2, mitochondrial (AtWHY2)	AT1G71260	NA	17.6829	NA	NA	20.5766	20.6896	20.4755	20.9675	15.7826	17.6829	15.5789	15.8002	20.5766	20.6896	20.4755	20.9675	RBPome quantitative
40S ribosomal protein SA;40S ribosomal protein Sa-1 (Laminin receptor homolog)	AT1G72370	19.4747	20.2262	20.3244	20.6719	26.1024	26.0384	26.2821	25.5696	19.4747	20.2262	20.3244	20.6719	26.1024	26.0384	26.2821	25.5696	RBPome quantitative
Organelle RRM domain-containing protein 6, chloroplastic	AT1G73530	19.3169	16.5817	18.7815	16.2107	26.5951	26.2967	26.4095	26.1205	19.3169	16.5817	18.7815	16.2107	26.5951	26.2967	26.4095	26.1205	RBPome quantitative
60S ribosomal protein L6-2;60S ribosomal protein L6-3	AT1G74060;AT1G74050	27.0508	27.1804	27.0289	27.143	29.7309	29.5187	29.8387	28.9068	27.0508	27.1804	27.0289	27.143	29.7309	29.5187	29.8387	28.9068	RBPome quantitative
Glycine-rich RNA-binding protein 5, mitochondrial (AtGR-RBP5);Mitochondrial RNA-binding protein 2b (At-mRBP2b);Organelle RRM domain-containing protein 4	AT1G74230	17.9041	18.8548	18.2932	16.0822	28.6646	28.4031	28.5064	27.8283	17.9041	18.8548	18.2932	16.0822	28.6646	28.4031	28.5064	27.8283	RBPome quantitative
30S ribosomal protein S9, chloroplastic	AT1G74970	18.9014	18.2982	19.2638	19.104	20.8677	20.8747	20.8419	20.4227	18.9014	18.2982	19.2638	19.104	20.8677	20.8747	20.8419	20.4227	RBPome quantitative
Pathogenesis-related protein 5 (PR-5)	AT1G75040	18.6639	18.4077	18.2981	19.362	20.9035	20.3401	20.7455	19.8066	18.6639	18.4077	18.2981	19.362	20.9035	20.3401	20.7455	19.8066	RBPome quantitative
Alba DNA/RNA-binding protein	AT1G76010	18.84	20.7251	20.2858	20.6638	28.2353	28.2394	28.4336	27.6146	18.84	20.7251	20.2858	20.6638	28.2353	28.2394	28.4336	27.6146	RBPome quantitative
Dehydrin ERD14	AT1G76180	18.3054	18.5552	18.7626	NA	21.6642	20.832	21.5927	21.9553	18.3054	18.5552	18.7626	15.8002	21.6642	20.832	21.5927	21.9553	RBPome quantitative
DNA-binding bromodomain-containing protein	AT1G76380	19.5018	19.3518	19.5171	19.4045	22.2919	22.2013	22.2774	21.4145	19.5018	19.3518	19.5171	19.4045	22.2919	22.2013	22.2774	21.4145	RBPome quantitative
Eukaryotic translation initiation factor 2 (eIF-2) family protein	AT1G76810	NA	NA	16.986	NA	22.0511	22.2866	22.7292	20.7098	15.7826	15.7963	16.986	15.8002	22.0511	22.2866	22.7292	20.7098	RBPome quantitative
50S ribosomal protein L13, chloroplastic (CL13);Protein EMBRYO DEFECTIVE 1473	AT1G78630	22.3947	22.716	22.9843	22.6073	26.8623	26.4224	26.3462	25.9865	22.3947	22.716	22.9843	22.6073	26.8623	26.4224	26.3462	25.9865	RBPome quantitative
Photosystem II 10 kDa polypeptide, chloroplastic	AT1G79040	NA	17.0381	NA	NA	21.3419	21.9082	21.8283	21.3944	15.7826	17.0381	15.5789	15.8002	21.3419	21.9082	21.8283	21.3944	RBPome quantitative
Pentatricopeptide repeat-containing protein, chloroplastic	AT1G79080	16.8775	17.4328	NA	16.8159	21.9648	21.4632	21.5933	21.5736	16.8775	17.4328	15.5789	16.8159	21.9648	21.4632	21.5933	21.5736	RBPome quantitative
Pentatricopeptide repeat-containing protein	AT1G79540	16.7667	16.4127	16.9245	16.0911	20.0418	20.3422	20.5523	19.2912	16.7667	16.4127	16.9245	16.0911	20.0418	20.3422	20.5523	19.2912	RBPome quantitative
30S ribosomal protein S17, chloroplastic (CS17)	AT1G79850	21.6285	22.5421	22.165	21.826	25.8833	25.8501	25.8578	25.3793	21.6285	22.5421	22.165	21.826	25.8833	25.8501	25.8578	25.3793	RBPome quantitative
60S ribosomal protein L7-2;Ribosomal protein L30/L7 family protein	AT2G01250	22.0171	21.4818	21.904	21.8645	31.5209	31.279	31.7354	30.8379	22.0171	21.4818	21.904	21.8645	31.5209	31.279	31.7354	30.8379	RBPome quantitative
Single-stranded DNA-binding protein WHY3, chloroplastic (AtWHY3);Protein PLASTID TRANSCRIPTIONALLY ACTIVE 11	AT2G02740	NA	NA	NA	17.9466	24.6548	24.7068	24.6004	24.2662	15.7826	15.7963	15.5789	17.9466	24.6548	24.7068	24.6004	24.2662	RBPome quantitative
Nuclear transport factor 2 (NTF2) family protein with RNA binding (RRM-RBD-RNP motifs) domain-containing	AT2G03640	NA	NA	19.4245	17.1704	27.3204	27.0898	27.2588	26.241	15.7826	15.7963	19.4245	17.1704	27.3204	27.0898	27.2588	26.241	RBPome quantitative
Chlorophyll a-b binding protein 2.2, chloroplastic;Photosystem II light harvesting complex gene 2.2;Protein LIGHT-HARVESTING CHLOROPHYLL B-BINDING 2.2	AT2G05070;AT3G27690	19.0481	20.7511	18.9873	18.9567	23.8854	24.1409	24.4167	23.2513	19.0481	20.7511	18.9873	18.9567	23.8854	24.1409	24.4167	23.2513	RBPome quantitative
ribosomal protein L2 (mitochondrion);Nucleic acid-binding, OB-fold-like protein	AT2G07715	23.1933	22.7989	22.6525	22.4775	24.8531	24.3601	24.335	23.8882	23.1933	22.7989	22.6525	22.4775	24.8531	24.3601	24.335	23.8882	RBPome quantitative
40S ribosomal protein S16-1	AT2G09990	15.9494	18.9267	17.3433	NA	28.1244	28.3335	28.1293	27.3768	15.9494	18.9267	17.3433	15.8002	28.1244	28.3335	28.1293	27.3768	RBPome quantitative
Serine--glyoxylate aminotransferase;Alanine-glyoxylate aminotransferase) (AGT);Asparagine aminotransferase;Serine--pyruvate aminotransferase	AT2G13360	NA	16.6666	NA	NA	18.7302	18.6312	19.0125	18.9773	15.7826	16.6666	15.5789	15.8002	18.7302	18.6312	19.0125	18.9773	RBPome quantitative
Pentatricopeptide repeat-containing protein, mitochondrial	AT2G15690	18.7187	18.5515	18.5966	16.5624	20.6626	21.6208	20.8388	20.1282	18.7187	18.5515	18.5966	16.5624	20.6626	21.6208	20.8388	20.1282	RBPome quantitative
Cold shock domain-containing protein 3 (AtCSP3)	AT2G17870	15.7727	NA	NA	NA	29.3571	27.8757	28.6727	27.384	15.7727	15.7963	15.5789	15.8002	29.3571	27.8757	28.6727	27.384	RBPome quantitative
60S ribosomal protein L8-1;60S ribosomal protein L2;Protein EMBRYO DEFECTIVE 2296	AT2G18020	22.0533	22.3351	21.5738	22.0233	32.8175	32.6618	32.7707	32.0046	22.0533	22.3351	21.5738	22.0233	32.8175	32.6618	32.7707	32.0046	RBPome quantitative
Pentatricopeptide repeat-containing protein, chloroplastic	AT2G18940	21.688	21.5508	22.0585	22.018	28.4939	28.0077	28.2301	27.297	21.688	21.5508	22.0585	22.018	28.4939	28.0077	28.2301	27.297	RBPome quantitative
60S ribosomal protein L28-1	AT2G19730	18.5367	18.5875	19.1726	18.9872	25.4054	25.4082	25.4974	24.7841	18.5367	18.5875	19.1726	18.9872	25.4054	25.4082	25.4974	24.7841	RBPome quantitative
40S ribosomal protein S30	AT2G19750;AT4G29390;AT5G56670	16.4015	18.4949	NA	17.5087	23.0716	23.1295	23.5006	22.1795	16.4015	18.4949	15.5789	17.5087	23.0716	23.1295	23.5006	22.1795	RBPome quantitative
CRS2-associated factor 1, chloroplastic (Chloroplastic group IIA intron splicing facilitator CRS2-associated factor 1)	AT2G20020	NA	NA	15.5648	NA	22.8117	22.421	22.8188	22.3715	15.7826	15.7963	15.5648	15.8002	22.8117	22.421	22.8188	22.3715	RBPome quantitative
50S ribosomal protein L4;Ribosomal protein L4/L1 family	AT2G20060	17.3057	NA	17.3332	16.9847	20.258	19.9937	20.333	20.1748	17.3057	15.7963	17.3332	16.9847	20.258	19.9937	20.333	20.1748	RBPome quantitative
Ribosomal protein S25 family protein;40S ribosomal protein S25-2	AT2G21580	18.8826	19.1858	19.5501	18.5324	24.4034	24.3405	24.8577	24.0844	18.8826	19.1858	19.5501	18.5324	24.4034	24.3405	24.8577	24.0844	RBPome quantitative
Glycine-rich RNA-binding protein 7 (AtGR-RBP7;AtGRP7);Protein COLD, CIRCADIAN RHYTHM, AND RNA BINDING 2 (Protein CCR2)	AT2G21660	22.1955	23.594	22.967	23.077	32.5151	32.4416	32.4815	32.1572	22.1955	23.594	22.967	23.077	32.5151	32.4416	32.4815	32.1572	RBPome quantitative
Polyadenylate-binding protein 4 (PABP-4)	AT2G23350	NA	NA	NA	16.3141	29.212	29.492	29.3174	28.9691	15.7826	15.7963	15.5789	16.3141	29.212	29.492	29.3174	28.9691	RBPome quantitative
Translation initiation factor IF3-2, chloroplastic (AtIF3-2);(Protein SUPPRESSOR OF VARIEGATION 9	AT2G24060	16.8485	NA	16.2767	NA	24.437	24.7698	24.4505	24.0532	16.8485	15.7963	16.2767	15.8002	24.437	24.7698	24.4505	24.0532	RBPome quantitative
50S ribosomal protein L35, chloroplastic	AT2G24090	19.1909	19.6532	19.6206	19.6166	21.7706	21.9673	22.0511	21.8833	19.1909	19.6532	19.6206	19.6166	21.7706	21.9673	22.0511	21.8833	RBPome quantitative
60S ribosomal protein L39-1	AT2G25210;AT4G31985	16.8261	NA	18.3766	NA	29.1862	28.3186	29.1032	27.3631	16.8261	15.7963	18.3766	15.8002	29.1862	28.3186	29.1032	27.3631	RBPome quantitative
Outer envelope pore protein 16-1, chloroplastic (AtOEP16-1);Outer plastid envelope protein 16-L (AtOEP16-L);Leave outer plastid envelope protein 16;Protochlorophyllide-dependent translocon protein 16) (Ptc16)	AT2G28900	NA	17.587	NA	NA	19.8929	19.1883	19.3989	18.9506	15.7826	17.587	15.5789	15.8002	19.8929	19.1883	19.3989	18.9506	RBPome quantitative
Pumilio homolog 3 (AtPUM3)	AT2G29140	NA	17.6841	NA	NA	26.2609	26.3637	26.4127	25.6486	15.7826	17.6841	15.5789	15.8002	26.2609	26.3637	26.4127	25.6486	RBPome quantitative
Ribosomal protein L14p/L23e family protein;Protein EMBRYO DEFECTIVE 2171	AT2G33370;AT3G04400;AT1G04480	NA	17.6925	17.3373	NA	24.1878	23.9884	24.4387	22.2714	15.7826	17.6925	17.3373	15.8002	24.1878	23.9884	24.4387	22.2714	RBPome quantitative
RNA-binding (RRM/RBD/RNP motifs) family protein	AT2G33410	NA	17.7789	16.4368	NA	27.3266	27.3597	27.4046	26.4398	15.7826	17.7789	16.4368	15.8002	27.3266	27.3597	27.4046	26.4398	RBPome quantitative
50S ribosomal protein L28, chloroplastic (CL28)	AT2G33450	18.1825	18.41	18.7227	18.1542	20.4935	20.8055	20.7969	20.0896	18.1825	18.41	18.7227	18.1542	20.4935	20.8055	20.7969	20.0896	RBPome quantitative
30S ribosomal protein S5, chloroplastic	AT2G33800	22.2265	22.0811	21.8951	21.456	26.8731	26.338	26.4926	25.5969	22.2265	22.0811	21.8951	21.456	26.8731	26.338	26.4926	25.5969	RBPome quantitative
Apoptosis inhibitory protein 5 (API5)	AT2G34040	NA	17.8328	NA	16.9951	24.8408	25.0861	25.0461	24.6625	15.7826	17.8328	15.5789	16.9951	24.8408	25.0861	25.0461	24.6625	RBPome quantitative
SecY protein transport family protein	AT2G34250;AT1G29310	NA	NA	NA	17.2019	22.1223	21.4905	22.0318	21.621	15.7826	15.7963	15.5789	17.2019	22.1223	21.4905	22.0318	21.621	RBPome quantitative
ARM repeat superfamily protein	AT2G34357	NA	16.6881	NA	NA	NA	18.5584	19.0554	17.6354	15.7826	16.6881	15.5789	15.8002	17.185	18.5584	19.0554	17.6354	RBPome quantitative
60S ribosomal protein L18a-2;Ribosomal protein L18ae/LX family protein	AT2G34480	20.5409	20.8903	21.0716	21.1555	31.6428	31.1822	31.5734	30.616	20.5409	20.8903	21.0716	21.1555	31.6428	31.1822	31.5734	30.616	RBPome quantitative
RNA-binding (RRM/RBD/RNP motifs) family protein, chloroplastic	AT2G35410	21.2083	21.5956	21.1033	21.576	32.5364	32.3563	32.4104	32.2052	21.2083	21.5956	21.1033	21.576	32.5364	32.3563	32.4104	32.2052	RBPome quantitative
40S ribosomal protein S14-1	AT2G36160	20.012	22.1844	21.737	20.9903	28.1914	28.1335	28.3152	27.3016	20.012	22.1844	21.737	20.9903	28.1914	28.1335	28.3152	27.3016	RBPome quantitative
60S ribosomal protein L24-1	AT2G36620	19.6132	19.9877	20.1181	19.8327	29.135	29.4024	29.3143	28.9059	19.6132	19.9877	20.1181	19.8327	29.135	29.4024	29.3143	28.9059	RBPome quantitative
RNA-binding protein CP29B, chloroplastic (Ribonucleoprotein)	AT2G37220	23.3556	22.9999	22.7845	23.1343	33.7965	33.3888	33.6686	33.1627	23.3556	22.9999	22.7845	23.1343	33.7965	33.3888	33.6686	33.1627	RBPome quantitative
Pentatricopeptide repeat-containing protein	AT2G37230	16.092	NA	16.5691	17.7883	24.5529	24.4291	24.5964	23.4069	16.092	15.7963	16.5691	17.7883	24.5529	24.4291	24.5964	23.4069	RBPome quantitative
40S ribosomal protein S5-1 (AtRPS5B)	AT2G37270	16.788	16.0077	17.2727	NA	30.4248	29.8898	30.2772	29.2948	16.788	16.0077	17.2727	15.8002	30.4248	29.8898	30.2772	29.2948	RBPome quantitative
30S ribosomal protein S31, chloroplastic;Plastid-specific 30S ribosomal protein 4 (PSRP-4)	AT2G38140	18.5362	18.4103	NA	NA	23.3728	23.625	23.4193	23.176	18.5362	18.4103	15.5789	15.8002	23.3728	23.625	23.4193	23.176	RBPome quantitative
KH domain-containing protein;Quaking-like protein 3	AT2G38610	16.3569	16.652	NA	16.6542	21.7716	21.8092	22.571	22.0598	16.3569	16.652	15.5789	16.6542	21.7716	21.8092	22.571	22.0598	RBPome quantitative
60S ribosomal protein L35-2	AT2G39390	NA	17.6398	17.6378	NA	25.6064	25.5026	25.4011	25.7007	15.7826	17.6398	17.6378	15.8002	25.6064	25.5026	25.4011	25.7007	RBPome quantitative
Ribulose bisphosphate carboxylase/oxygenase activase, chloroplastic (RuBisCO activase)	AT2G39730	22.4788	22.476	22.8141	22.777	25.4585	25.5814	26.0277	25.621	22.4788	22.476	22.8141	22.777	25.4585	25.5814	26.0277	25.621	RBPome quantitative
40S ribosomal protein S26-2	AT2G40510	18.9151	NA	NA	19.8223	27.7285	27.4511	27.4553	26.6072	18.9151	15.7963	15.5789	19.8223	27.7285	27.4511	27.4553	26.6072	RBPome quantitative
40S ribosomal protein S26-1	AT2G40590	20.4736	20.691	20.695	21.4306	30.1772	29.7458	30.1921	29.0397	20.4736	20.691	20.695	21.4306	30.1772	29.7458	30.1921	29.0397	RBPome quantitative
40S ribosomal protein S2-3 (AtRPS2C)	AT2G41840	21.4173	22.6246	21.377	21.4425	29.623	29.3288	29.6317	28.7823	21.4173	22.6246	21.377	21.4425	29.623	29.3288	29.6317	28.7823	RBPome quantitative
DEAD-box ATP-dependent RNA helicase 37	AT2G42520	NA	16.1943	NA	NA	23.7677	23.8823	23.7705	23.2246	15.7826	16.1943	15.5789	15.8002	23.7677	23.8823	23.7705	23.2246	RBPome quantitative
Ribosomal protein L1p/L10e family	AT2G42710	NA	NA	NA	16.6219	22.051	21.346	20.833	20.28	15.7826	15.7963	15.5789	16.6219	22.051	21.346	20.833	20.28	RBPome quantitative
50S ribosomal protein L3-1, chloroplastic	AT2G43030	24.2372	24.6436	24.6013	24.2466	26.6726	26.3014	26.5439	26.3106	24.2372	24.6436	24.6013	24.2466	26.6726	26.3014	26.5439	26.3106	RBPome quantitative
La-related protein 6B (AtLARP6b);VirF-interacting protein FIP1	AT2G43970	19.2602	18.9437	20.1216	19.303	25.7458	25.6808	25.81	25.0986	19.2602	18.9437	20.1216	19.303	25.7458	25.6808	25.81	25.0986	RBPome quantitative
60S ribosomal protein L7-3;Ribosomal protein L30/L7 family protein	AT2G44120	20.2701	20.4715	19.4782	19.5589	29.3311	29.3328	29.4482	28.5611	20.2701	20.4715	19.4782	19.5589	29.3311	29.3328	29.4482	28.5611	RBPome quantitative
40S ribosomal protein S27-1;40S ribosomal protein S27-2	AT2G45710;AT3G61110	18.3902	17.6607	18.897	18.0307	24.0876	24.3682	24.0813	23.2737	18.3902	17.6607	18.897	18.0307	24.0876	24.3682	24.0813	23.2737	RBPome quantitative
RNA-binding (RRM/RBD/RNP motifs) family protein	AT2G46780	18.2778	NA	NA	16.7352	25.299	25.434	25.4212	24.2473	18.2778	15.7963	15.5789	16.7352	25.299	25.434	25.4212	24.2473	RBPome quantitative
Ubiquitin-40S ribosomal protein S27a-2;Ubiquitin-40S ribosomal protein S27a-3;Ubiquitin-40S ribosomal protein S27a-1;Ubiquitin-60S ribosomal protein L40-1;Ubiquitin-60S ribosomal protein L40-2;Protein EARLY-RESPONSIVE TO DEHYDRATION 16;Protein EMBRYO DEFECTIVE 2167;Protein HAPLESS 4	AT2G47110;AT3G62250;AT1G23410;AT2G36170;AT3G52590;AT4G05050;AT4G05320;AT2G35635;AT1G31340;AT4G02890;AT1G55060;AT5G03240;AT5G20620;AT1G65350;AT5G37640	24.4056	24.3859	25.3974	25.6869	29.1834	29.3699	29.1329	28.49	24.4056	24.3859	25.3974	25.6869	29.1834	29.3699	29.1329	28.49	RBPome quantitative
60S ribosomal protein L7a-1	AT2G47610	19.1853	19.4108	19.6877	19.1373	24.3911	24.1649	24.4107	23.3953	19.1853	19.4108	19.6877	19.1373	24.3911	24.1649	24.4107	23.3953	RBPome quantitative
DExH-box ATP-dependent RNA helicase DExH8;Zinc finger CCCH domain-containing protein 31 (AtC3H31)	AT2G47680	18.6924	19.9385	18.9148	19.6693	21.4379	21.5635	21.7072	20.7345	18.6924	19.9385	18.9148	19.6693	21.4379	21.5635	21.7072	20.7345	RBPome quantitative
Zinc finger CCCH domain-containing protein 32 (AtC3H32);Zinc finger CCCH domain-containing protein ZFN-like 1;Zinc finger C-x8-C-x5-C-x3-H type family protein	AT2G47850	NA	NA	18.5685	NA	28.5409	27.9609	28.4563	27.2205	15.7826	15.7963	18.5685	15.8002	28.5409	27.9609	28.4563	27.2205	RBPome quantitative
Protein SLOW WALKER 1;Protein EMBRYO SAC DEVELOPMENT ARREST 13;Protein EMBRYO SAC DEVELOPMENT ARREST 19	AT2G47990	17.8382	NA	17.9496	17.7591	22.1525	21.7849	22.1861	20.9737	17.8382	15.7963	17.9496	17.7591	22.1525	21.7849	22.1861	20.9737	RBPome quantitative
Carbonic anhydrase (Carbonate dehydratase);Beta carbonic anhydrase 1, chloroplastic (AtbCA1);Protein SALICYLIC ACID-BINDING PROTEIN 3) (AtSABP3)	AT3G01500	20.0418	19.7532	19.5271	20.1682	23.6101	24.0834	24.0053	23.5139	20.0418	19.7532	19.5271	20.1682	23.6101	24.0834	24.0053	23.5139	RBPome quantitative
40S ribosomal protein S7-2;40S	AT3G02560	NA	17.1591	17.1134	NA	28.7184	28.8936	28.9688	28.6295	15.7826	17.1591	17.1134	15.8002	28.7184	28.8936	28.9688	28.6295	RBPome quantitative
Zinc finger CCCH domain-containing protein 33 (AtC3H33);Zinc finger CCCH domain-containing protein ZFN1	AT3G02830	20.1544	18.0792	19.9727	18.8479	30.4241	30.3581	30.5279	29.5429	20.1544	18.0792	19.9727	18.8479	30.4241	30.3581	30.5279	29.5429	RBPome quantitative
Polyribonucleotide nucleotidyltransferase 1, chloroplastic (AtcpPNPase);Polynucleotide phosphorylase 1 (PNPase 1);Protein PIGMENT DEFECTIVE 326;Protein RESISTANT TO INHIBITION WITH FSM 10	AT3G03710	22.4964	21.8014	22.6859	NA	28.3031	28.0551	28.1993	27.3373	22.4964	21.8014	22.6859	15.8002	28.3031	28.0551	28.1993	27.3373	RBPome quantitative
Pentatricopeptide repeat (PPR-like) superfamily protein	AT3G04760	21.6994	21.4288	21.4954	21.3201	23.3155	23.3667	23.3824	22.739	21.6994	21.4288	21.4954	21.3201	23.3155	23.3667	23.3824	22.739	RBPome quantitative
40S ribosomal protein S3a-1	AT3G04840	21.1954	21.9205	21.5539	21.7069	29.4086	29.1708	29.4669	28.6614	21.1954	21.9205	21.5539	21.7069	29.4086	29.1708	29.4669	28.6614	RBPome quantitative
40S ribosomal protein S24;40S ribosomal protein S24-1	AT3G04920	18.6947	18.8676	17.6291	17.3248	29.7663	29.458	29.5924	29.2637	18.6947	18.8676	17.6291	17.3248	29.7663	29.458	29.5924	29.2637	RBPome quantitative
60S ribosomal protein L22-2	AT3G05560	20.4269	17.8381	19.7126	19.0222	30.0885	29.9239	30.3422	29.6552	20.4269	17.8381	19.7126	19.0222	30.0885	29.9239	30.3422	29.6552	RBPome quantitative
DEAD-box ATP-dependent RNA helicase 50	AT3G06980	21.3576	20.9591	20.7877	20.436	27.4032	27.0158	27.3427	26.5564	21.3576	20.9591	20.7877	20.436	27.4032	27.0158	27.3427	26.5564	RBPome quantitative
60S ribosomal protein L13a-1	AT3G07110	20.3218	20.6376	20.4863	20.3923	28.1955	27.9062	28.2275	27.2473	20.3218	20.6376	20.4863	20.3923	28.1955	27.9062	28.2275	27.2473	RBPome quantitative
Clathrin heavy chain 2	AT3G08530	18.2263	18.5299	NA	16.9503	19.7138	19.041	20.6706	19.5947	18.2263	18.5299	15.5789	16.9503	19.7138	19.041	20.6706	19.5947	RBPome quantitative
ADP,ATP carrier protein 1, mitochondrial;ADP/ATP translocase 1;Adenine nucleotide translocator 1 (ANT 1)	AT3G08580	19.239	20.8377	20.3566	19.9291	23.8659	23.6135	23.6147	22.8804	19.239	20.8377	20.3566	19.9291	23.8659	23.6135	23.6147	22.8804	RBPome quantitative
Chlorophyll a-b binding protein CP29.2, chloroplastic (LHCB4.2;LHCII protein 4.2);Chlorophyll a-b binding protein CP29.2, chloroplastic (LHCB4.2;LHCII protein 4.2)	AT3G08940	18.1413	19.7927	18.9256	18.522	22.5284	22.5144	22.8391	22.0389	18.1413	19.7927	18.9256	18.522	22.5284	22.5144	22.8391	22.0389	RBPome quantitative
Heat shock 70 kDa protein 3 (AtHSP70-3);Heat shock cognate protein 70-3 (AtHSC70-3)	AT3G09440	18.0417	NA	NA	17.8145	22.3159	22.0018	22.104	20.6697	18.0417	15.7963	15.5789	17.8145	22.3159	22.0018	22.104	20.6697	RBPome quantitative
60S ribosomal protein L35-1	AT3G09500	19.7053	19.7423	19.9662	20.8221	29.0635	29.0875	29.2039	28.5761	19.7053	19.7423	19.9662	20.8221	29.0635	29.0875	29.2039	28.5761	RBPome quantitative
60S ribosomal protein L4-1 (L1);Ribosomal protein L4/L1 family	AT3G09630	22.9003	22.7789	22.6818	22.649	28.7237	28.4699	28.7535	27.743	22.9003	22.7789	22.6818	22.649	28.7237	28.4699	28.7535	27.743	RBPome quantitative
Eukaryotic translation initiation factor 3 subunit G (eIF3g);Eukaryotic translation initiation factor 3 subunit 4	AT3G11400	NA	15.7735	17.094	15.9491	27.1993	27.1723	27.1101	26.0946	15.7826	15.7735	17.094	15.9491	27.1993	27.1723	27.1101	26.0946	RBPome quantitative
40S ribosomal protein S14-2	AT3G11510	17.7817	19.9054	19.3698	NA	25.4182	25.6941	25.6266	25.0178	17.7817	19.9054	19.3698	15.8002	25.4182	25.6941	25.6266	25.0178	RBPome quantitative
40S ribosomal protein S5-2 (AtRPS5A);Protein ARABIDOPSIS MINUTE-LIKE 1	AT3G11940	NA	17.0965	NA	16.6099	26.4263	26.7915	26.5251	26.0598	15.7826	17.0965	15.5789	16.6099	26.4263	26.7915	26.5251	26.0598	RBPome quantitative
Phosphoglycerate kinase 1, chloroplastic	AT3G12780	19.722	20.1385	20.1662	20.1171	24.6943	24.6609	24.8495	24.0387	19.722	20.1385	20.1662	20.1171	24.6943	24.6609	24.8495	24.0387	RBPome quantitative
Chaperonin 60 subunit beta 2, chloroplastic (CPN-60 beta 2);Chaperonin 60 subunit beta 1, chloroplastic (CPN-60 beta 1);RuBisCO large subunit-binding protein subunit beta, chloroplastic;	AT3G13470;AT1G55490	15.452	NA	NA	16.0204	16.7774	17.968	17.8157	17.6898	15.452	15.7963	15.5789	16.0204	16.7774	17.968	17.8157	17.6898	RBPome quantitative
Serine/arginine-rich SC35-like splicing factor SCL30A (AtSCL30A);SC35-like splicing factor 30A;Serine/arginine-rich splicing factor 30A	AT3G13570	17.0105	NA	NA	18.1911	22.0213	21.4505	22.3563	21.88	17.0105	15.7963	15.5789	18.1911	22.0213	21.4505	22.3563	21.88	RBPome quantitative
Eukaryotic initiation factor 4A-1 (eIF-4A-1);ATP-dependent RNA helicase eIF4A-1;DEAD-box ATP-dependent RNA helicase 4 (AtRH04);Eukaryotic initiation factor 4A-2 (eIF-4A-2);ATP-dependent RNA helicase eIF4A-2;DEAD-box ATP-dependent RNA helicase 19;Eukaryotic initiation factor 4A-3 (eIF-4A-3);ATP-dependent RNA helicase eIF4A-3;DEAD-box ATP-dependent RNA helicase 23	AT3G13920;AT1G54270;AT1G72730	17.2235	20.0092	16.979	16.9371	24.5327	24.3748	24.4431	23.8679	17.2235	20.0092	16.979	16.9371	24.5327	24.3748	24.4431	23.8679	RBPome quantitative
Oligouridylate-binding protein 1C (AtUBP1c);Polyuridylate-binding protein UBP1C	AT3G14100	NA	18.0552	18.5457	20.1701	29.8789	30.0627	30.0686	29.5213	15.7826	18.0552	18.5457	20.1701	29.8789	30.0627	30.0686	29.5213	RBPome quantitative
Pectinesterase/pectinesterase inhibitor 3;Pectinesterase 3 (PE 3);Pectin methylesterase 27 (AtPME27)	AT3G14310	NA	19.6064	20.0128	18.7124	23.3396	22.5284	22.7039	21.9804	15.7826	19.6064	20.0128	18.7124	23.3396	22.5284	22.7039	21.9804	RBPome quantitative
Pentatricopeptide repeat-containing protein	AT3G14330	19.0114	18.9979	19.222	18.7217	20.8145	21.5163	21.3332	19.9791	19.0114	18.9979	19.222	18.7217	20.8145	21.5163	21.3332	19.9791	RBPome quantitative
Aldolase-type TIM barrel family protein;(S)-2-hydroxy-acid oxidase GLO1 (AtGLO1);Glycolate oxidase 1 (GOX 1);Short chain alpha-hydroxy acid oxidase GLO1	AT3G14420;AT3G14415	17.7101	20.7591	20.2141	18.8843	23.2703	23.1327	23.0294	22.7713	17.7101	20.7591	20.2141	18.8843	23.2703	23.1327	23.0294	22.7713	RBPome quantitative
60S ribosomal protein L18a-3	AT3G14600	17.4861	NA	NA	NA	26.8508	26.3464	26.5649	25.5373	17.4861	15.7963	15.5789	15.8002	26.8508	26.3464	26.5649	25.5373	RBPome quantitative
Multiple organellar RNA editing factor 8, chloroplastic/mitochondrial;RNA editing-interacting protein 1	AT3G15000	17.517	18.9342	NA	17.6511	21.7096	22.4697	23.7054	22.7496	17.517	18.9342	15.5789	17.6511	21.7096	22.4697	23.7054	22.7496	RBPome quantitative
UBP1-associated protein 2C	AT3G15010	NA	NA	NA	17.2094	24.471	24.6246	24.8523	24.1264	15.7826	15.7963	15.5789	17.2094	24.471	24.6246	24.8523	24.1264	RBPome quantitative
30S ribosomal protein S20, chloroplastic	AT3G15190	20.8432	20.7453	20.5327	20.0525	22.8451	23.2419	23.0775	22.8466	20.8432	20.7453	20.5327	20.0525	22.8451	23.2419	23.0775	22.8466	RBPome quantitative
Pentatricopeptide repeat-containing protein	AT3G15590	NA	15.9852	NA	NA	23.645	23.4733	23.9092	22.6947	15.7826	15.9852	15.5789	15.8002	23.645	23.4733	23.9092	22.6947	RBPome quantitative
60S ribosomal protein L37-3;60S ribosomal protein L37-2;60S ribosomal protein L37-1	AT3G16080;AT1G52300;AT1G15250	17.8523	NA	17.0448	16.4447	30.7923	29.9295	30.557	29.2251	17.8523	15.7963	17.0448	16.4447	30.7923	29.9295	30.557	29.2251	RBPome quantitative
60S ribosomal protein L19-2	AT3G16780	18.5037	17.3033	17.6718	NA	24.6483	24.6736	24.917	23.6046	18.5037	17.3033	17.6718	15.8002	24.6483	24.6736	24.917	23.6046	RBPome quantitative
High chlorophyll fluorescent 107	AT3G17040	18.002	16.4554	17.6498	16.8079	23.7012	23.1803	23.6371	22.503	18.002	16.4554	17.6498	16.8079	23.7012	23.1803	23.6371	22.503	RBPome quantitative
S-adenosylmethionine synthase 4 (AdoMet synthase 4);Methionine adenosyltransferase 4 (MAT 4)	AT3G17390	NA	NA	17.063	NA	19.8833	19.5628	19.6932	NA	15.7826	15.7963	17.063	15.8002	19.8833	19.5628	19.6932	16.8287	RBPome quantitative
CRS1 / YhbY (CRM) domain-containing protein	AT3G18390	20.9191	20.8319	20.3849	20.8648	25.0716	24.6794	25.0344	23.8401	20.9191	20.8319	20.3849	20.8648	25.0716	24.6794	25.0344	23.8401	RBPome quantitative
Polyadenylate-binding protein RBP47B;RNA-binding protein 47B (AtRBP47B)	AT3G19130	NA	15.601	NA	19.6096	29.1585	29.0602	29.1503	28.4392	15.7826	15.601	15.5789	19.6096	29.1585	29.0602	29.1503	28.4392	RBPome quantitative
Eukaryotic initiation factor 4A-III homolog (eIF4A-III);(DEAD-box ATP-dependent RNA helicase 2 (AtRH02)	AT3G19760	NA	17.1618	NA	NA	21.4728	21.3245	21.5021	20.7969	15.7826	17.1618	15.5789	15.8002	21.4728	21.3245	21.5021	20.7969	RBPome quantitative
Pumilio 5	AT3G20250	NA	NA	16.3794	NA	27.3946	27.4299	27.6652	27.003	15.7826	15.7963	16.3794	15.8002	27.3946	27.4299	27.6652	27.003	RBPome quantitative
RNA methyltransferase family protein (RNA methyltransferase-like protein)	AT3G21300	16.3992	18.8547	17.7277	NA	22.1336	21.9096	21.8169	21.3377	16.3992	18.8547	17.7277	15.8002	22.1336	21.9096	21.8169	21.3377	RBPome quantitative
Pentatricopeptide repeat-containing protein	AT3G22150	NA	16.0086	NA	NA	27.1505	26.7596	27.0495	25.8494	15.7826	16.0086	15.5789	15.8002	27.1505	26.7596	27.0495	25.8494	RBPome quantitative
60S ribosomal protein L27-2	AT3G22230	18.9554	19.968	19.8959	19.2209	27.4258	27.066	27.2458	26.7511	18.9554	19.968	19.8959	19.2209	27.4258	27.066	27.2458	26.7511	RBPome quantitative
DEAD-box ATP-dependent RNA helicase 53, mitochondria	AT3G22330	NA	NA	16.7645	NA	23.9584	23.6588	23.7775	22.8434	15.7826	15.7963	16.7645	15.8002	23.9584	23.6588	23.7775	22.8434	RBPome quantitative
Nucleic acid-binding proteins superfamily	AT3G23700	23.5622	23.606	23.8802	23.2337	29.0111	28.9356	29.2228	28.6606	23.5622	23.606	23.8802	23.2337	29.0111	28.9356	29.2228	28.6606	RBPome quantitative
60S ribosomal protein L13a-2	AT3G24830	19.1893	20.2433	19.8967	19.3296	27.2473	27.2588	27.5828	26.6388	19.1893	20.2433	19.8967	19.3296	27.2473	27.2588	27.5828	26.6388	RBPome quantitative
Nuclear transport factor 2 (NTF2) family protein with RNA binding (RRM-RBD-RNP motifs) domain-containing protein	AT3G25150	22.8338	22.2563	22.2597	22.2737	27.4868	27.4048	27.6602	26.6879	22.8338	22.2563	22.2597	22.2737	27.4868	27.4048	27.6602	26.6879	RBPome quantitative
60S ribosomal protein L5-1	AT3G25520	20.4837	21.6596	21.8917	20.7374	29.6094	28.9966	29.363	28.5803	20.4837	21.6596	21.8917	20.7374	29.6094	28.9966	29.363	28.5803	RBPome quantitative
50S ribosomal protein L15, chloroplastic (CL15)	AT3G25920	23.0785	22.551	22.6231	22.7729	28.8131	28.6727	28.6897	28.5745	23.0785	22.551	22.6231	22.7729	28.8131	28.6727	28.6897	28.5745	RBPome quantitative
Eukaryotic translation initiation factor 4B1 (eIF4B1)	AT3G26400	20.2793	19.0849	20.6849	19.8948	25.1966	24.7116	24.9913	24.5157	20.2793	19.0849	20.6849	19.8948	25.1966	24.7116	24.9913	24.5157	RBPome quantitative
Glycine-rich RNA-binding protein RZ1A (AtRZ-1a)	AT3G26420	16.7488	17.749	17.7759	17.5861	29.1782	27.7598	28.8164	27.1701	16.7488	17.749	17.7759	17.5861	29.1782	27.7598	28.8164	27.1701	RBPome quantitative
Glyceraldehyde-3-phosphate dehydrogenase GAPA1, chloroplastic;NADP-dependent glyceraldehydephosphate dehydrogenase A subunit 1;Glyceraldehyde-3-phosphate dehydrogenase GAPA2, chloroplastic;NADP-dependent glyceraldehydephosphate dehydrogenase A subunit 2	AT3G26650;AT1G12900	21.3718	21.5329	21.3116	21.2732	24.3955	24.4123	24.5707	24.0508	21.3718	21.5329	21.3116	21.2732	24.3955	24.4123	24.5707	24.0508	RBPome quantitative
50S ribosomal protein L9, chloroplastic (CL9)	AT3G44890	16.9475	18.8163	18.773	17.3669	27.4001	27.083	27.1429	26.3407	16.9475	18.8163	18.773	17.3669	27.4001	27.083	27.1429	26.3407	RBPome quantitative
Lipoxygenase 2, chloroplastic (AtLOX2);Lipoxygenase	AT3G45140	21.6218	22.314	21.8854	22.2414	24.1048	24.3655	24.5826	23.8452	21.6218	22.314	21.8854	22.2414	24.1048	24.3655	24.5826	23.8452	RBPome quantitative
DCL protein (DUF3223)	AT3G46630	NA	16.4798	16.6936	16.4064	19.6969	20.0344	19.9239	19.6207	15.7826	16.4798	16.6936	16.4064	19.6969	20.0344	19.9239	19.6207	RBPome quantitative
40S ribosomal protein S20-2	AT3G47370	NA	17.0542	NA	NA	28.2667	28.2208	28.2995	27.5419	15.7826	17.0542	15.5789	15.8002	28.2667	28.2208	28.2995	27.5419	RBPome quantitative
40S ribosomal protein S11-1;Protein EMBRYO DEFECTIVE 1080	AT3G48930	20.1852	20.7354	20.4251	20.4658	30.9771	30.5106	30.5858	29.5405	20.1852	20.7354	20.4251	20.4658	30.9771	30.5106	30.5858	29.5405	RBPome quantitative
60S ribosomal protein L13-1;Protein BBC1 homolog; Breast basic conserved 1	AT3G49010	22.4426	22.6457	22.5885	22.3178	27.6569	27.4236	27.554	26.7995	22.4426	22.6457	22.5885	22.3178	27.6569	27.4236	27.554	26.7995	RBPome quantitative
Pentatricopeptide repeat-containing protein , chloroplastic;Protein EMBRYO DEFECTIVE 2261	AT3G49170	19.5596	19.293	18.8895	18.6226	21.1803	21.2439	21.4732	20.6362	19.5596	19.293	18.8895	18.6226	21.1803	21.2439	21.4732	20.6362	RBPome quantitative
Serine/arginine-rich splicing factor SR34A (AtSR34A;AtSRp34A)	AT3G49430	19.2246	19.2349	19.133	19.7027	24.8723	25.4364	25.5222	25.3052	19.2246	19.2349	19.133	19.7027	24.8723	25.4364	25.5222	25.3052	RBPome quantitative
60S ribosomal protein L26-1	AT3G49910	21.4301	22.001	21.8292	21.7342	27.8317	27.818	27.9016	26.9897	21.4301	22.001	21.8292	21.7342	27.8317	27.818	27.9016	26.9897	RBPome quantitative
Oxygen-evolving enhancer protein 1-2, chloroplastic (OEE1);33 kDa subunit of oxygen evolving system of photosystem II;Manganese-stabilizing protein 2m(MSP-2)Oxygen-evolving enhancer protein 1-1, chloroplastic (OEE1);Manganese-stabilizing protein 1) (MSP-1)	AT3G50820;AT5G66570	19.2222	18.2065	19.4873	19.609	23.5062	23.5915	23.9423	23.4682	19.2222	18.2065	19.4873	19.609	23.5062	23.5915	23.9423	23.4682	RBPome quantitative
ERBB-3 BINDING PROTEIN 1 (AtEBP1);Proliferation-associated protein G2p (AtG2);Protein CELL-PROLIFERATION-RELATED (AtCPR);ERBB-3 BINDING PROTEIN 1 (AtEBP1)	AT3G51800	NA	NA	NA	17.9487	24.557	24.0523	24.3846	23.1103	15.7826	15.7963	15.5789	17.9487	24.557	24.0523	24.3846	23.1103	RBPome quantitative
30S ribosomal protein 2, chloroplastic;PSRP-2	AT3G52150	21.6757	21.6546	20.9765	20.9561	29.5914	29.3961	29.5767	29.0305	21.6757	21.6546	20.9765	20.9561	29.5914	29.3961	29.5767	29.0305	RBPome quantitative
RNA-binding protein CP33, chloroplastic;Protein PIGMENT DEFECTIVE 322	AT3G52380	21.1071	21.4758	20.8453	20.7882	32.9473	32.6799	32.8724	32.3555	21.1071	21.4758	20.8453	20.7882	32.9473	32.6799	32.8724	32.3555	RBPome quantitative
RNA-binding (RRM/RBD/RNP motifs) family protein, putative	AT3G52660	16.381	NA	19.0617	NA	26.2074	26.6814	26.5616	26.1015	16.381	15.7963	19.0617	15.8002	26.2074	26.6814	26.5616	26.1015	RBPome quantitative
Monodehydroascorbate reductase 1, peroxisomal (AtMDAR1)	AT3G52880	NA	NA	NA	15.735	21.5446	21.1111	20.8706	19.9668	15.7826	15.7963	15.5789	15.735	21.5446	21.1111	20.8706	19.9668	RBPome quantitative
Pyruvate kinase	AT3G52990;AT2G36580	NA	16.529	16.5965	16.0776	18.9992	18.3269	18.0285	18.1686	15.7826	16.529	16.5965	16.0776	18.9992	18.3269	18.0285	18.1686	RBPome quantitative
60S ribosomal protein L24-2;Protein SHORT VALVE 1	AT3G53020	NA	18.4627	18.4096	16.5237	24.4461	24.7794	24.8642	24.0414	15.7826	18.4627	18.4096	16.5237	24.4461	24.7794	24.8642	24.0414	RBPome quantitative
29 kDa ribonucleoprotein, chloroplastic (RNA-binding protein CP29A)	AT3G53460	20.9807	20.5371	21.1838	20.2747	32.2363	32.1699	32.4216	31.9625	20.9807	20.5371	21.1838	20.2747	32.2363	32.1699	32.4216	31.9625	RBPome quantitative
Pentatricopeptide repeat-containing protein , chloroplastic;Protein MATERNAL EFFECT EMBRYO ARREST 40	AT3G53700	19.5076	17.8243	20.452	19.5493	26.105	26.0495	26.1813	25.1847	19.5076	17.8243	20.452	19.5493	26.105	26.0495	26.1813	25.1847	RBPome quantitative
Ribosomal protein L23AB;60S ribosomal protein L23a-2;60S ribosomal protein L23a-1 (AtRPL23A-1)	AT3G55280;AT2G39460	25.7947	25.7664	26.4043	25.5828	28.5211	28.0427	28.3737	27.702	25.7947	25.7664	26.4043	25.5828	28.5211	28.0427	28.3737	27.702	RBPome quantitative
60S ribosomal protein L35a-4;60S ribosomal protein L35a-2;60S ribosomal protein L35a-3;60S ribosomal protein L35a-1	AT3G55750;AT1G41880;AT1G74270;AT1G07070	18.7912	19.839	19.9138	18.5183	24.6908	23.7112	23.357	23.5168	18.7912	19.839	19.9138	18.5183	24.6908	23.7112	23.357	23.5168	RBPome quantitative
Eukaryotic translation initiation factor 3 subunit C (eIF3c);Eukaryotic translation initiation factor 3 subunit 8 (eIF3 p110)	AT3G56150	20.1663	19.7445	20.3413	20.4005	27.409	27.388	27.5667	26.4904	20.1663	19.7445	20.3413	20.4005	27.409	27.388	27.5667	26.4904	RBPome quantitative
40S ribosomal protein S26-3	AT3G56340	23.7138	23.6859	23.7599	24.4772	32.3707	32.0248	32.1397	31.7163	23.7138	23.6859	23.7599	24.4772	32.3707	32.0248	32.1397	31.7163	RBPome quantitative
Villin 3;Villin-4	AT3G57410;AT4G30160;AT2G41740	NA	NA	NA	17.7753	20.1989	19.7561	19.0245	18.4273	15.7826	15.7963	15.5789	17.7753	20.1989	19.7561	19.0245	18.4273	RBPome quantitative
Pentatricopeptide repeat-containing protein , chloroplastic;Protein ORGANELLE TRANSCRIPT PROCESSING 84	AT3G57430	NA	16.9748	16.8879	16.2327	20.5277	20.4972	20.5442	19.6204	15.7826	16.9748	16.8879	16.2327	20.5277	20.4972	20.5442	19.6204	RBPome quantitative
DEAD-box ATP-dependent RNA helicase 52	AT3G58570	NA	NA	16.2536	NA	20.2902	20.8568	20.3876	19.8082	15.7826	15.7963	16.2536	15.8002	20.2902	20.8568	20.3876	19.8082	RBPome quantitative
Multiprotein-bridging factor 1b	AT3G58680	20.0487	21.4996	20.0855	17.532	27.6784	27.6735	27.5627	26.7304	20.0487	21.4996	20.0855	17.532	27.6784	27.6735	27.5627	26.7304	RBPome quantitative
60S ribosomal protein L11-2 (L16);60S ribosomal protein L11-1 (L16A)	AT3G58700;AT4G18730;AT5G45775;AT2G42740	17.7121	20.6634	18.3182	NA	24.0623	23.8333	24.5192	23.3661	17.7121	20.6634	18.3182	15.8002	24.0623	23.8333	24.5192	23.3661	RBPome quantitative
Pentatricopeptide repeat-containing protein;Tetratricopeptide repeat (TPR)-like superfamily protein	AT3G59040	21.5102	21.3176	21.2026	21.2744	23.526	23.7123	23.8783	23.0172	21.5102	21.3176	21.2026	21.2744	23.526	23.7123	23.8783	23.0172	RBPome quantitative
Eukaryotic translation initiation factor 4G (eIF-4G);Protein cucumovirus multiplication 2;Protein synthesis initiation factor 4G	AT3G60240	17.485	17.2259	17.1668	17.6177	22.7346	22.7801	23.1123	21.706	17.485	17.2259	17.1668	17.6177	22.7346	22.7801	23.1123	21.706	RBPome quantitative
Transketolase-1, chloroplastic (TK)	AT3G60750	22.1475	23.8134	23.7463	22.6538	25.8788	25.5457	25.4527	25.351	22.1475	23.8134	23.7463	22.6538	25.8788	25.5457	25.4527	25.351	RBPome quantitative
DEAD-box ATP-dependent RNA helicase 12	AT3G61240	17.9294	NA	NA	17.3195	23.343	23.35	23.4461	22.3561	17.9294	15.7963	15.5789	17.3195	23.343	23.35	23.4461	22.3561	RBPome quantitative
Peptidyl-prolyl cis-trans isomerase (PPIase);Peptidyl-prolyl cis-trans isomerase CYP20-3, chloroplastic (PPIase CYP20-3);Cyclophilin of 20 kDa 3;Cyclosporin A-binding protein;Rotamase CYP20-3;Rotamase cyclophilin-4	AT3G62030	17.6911	18.8291	17.3532	20.8367	23.6352	23.5465	23.6763	23.4639	17.6911	18.8291	17.3532	20.8367	23.6352	23.5465	23.6763	23.4639	RBPome quantitative
Putative endonuclease or glycosyl hydrolase	AT3G62200	NA	16.8023	16.3527	NA	18.8226	18.9598	18.6316	18.4224	15.7826	16.8023	16.3527	15.8002	18.8226	18.9598	18.6316	18.4224	RBPome quantitative
Carbohydrate-binding-like fold	AT3G62360	21.3824	21.0048	21.014	20.7778	24.954	24.7461	24.8316	24.045	21.3824	21.0048	21.014	20.7778	24.954	24.7461	24.8316	24.045	RBPome quantitative
60S ribosomal protein L7a-2	AT3G62870	22.1549	22.6165	22.4748	22.2167	26.8433	27.0133	27.0688	26.1235	22.1549	22.6165	22.4748	22.2167	26.8433	27.0133	27.0688	26.1235	RBPome quantitative
Chloroplast stem-loop binding protein of 41 kDa a, chloroplastic (CSP41-a)	AT3G63140	NA	NA	NA	16.5947	23.9546	23.8604	24.0997	22.714	15.7826	15.7963	15.5789	16.5947	23.9546	23.8604	24.0997	22.714	RBPome quantitative
Chloroplast outer envelope membrane protein	AT3G63160	NA	NA	16.7196	NA	21.1368	21.9447	22.4159	21.7262	15.7826	15.7963	16.7196	15.8002	21.1368	21.9447	22.4159	21.7262	RBPome quantitative
Pentatricopeptide repeat-containing protein ;Protein ORGANELLE TRANSCRIPT PROCESSING 86;Tetratricopeptide repeat (TPR)-like superfamily protein	AT3G63370	18.1232	17.8756	19.1378	18.6675	23.2213	23.0084	23.0099	22.101	18.1232	17.8756	19.1378	18.6675	23.2213	23.0084	23.0099	22.101	RBPome quantitative
50S ribosomal protein L1, chloroplastic (CL1)	AT3G63490	19.2308	20.253	19.9013	20.0597	21.9979	21.925	21.7988	20.9934	19.2308	20.253	19.9013	20.0597	21.9979	21.925	21.7988	20.9934	RBPome quantitative
40S ribosomal protein S13-2	AT4G00100	19.0443	20.3474	20.5167	19.7105	25.037	24.9671	25.0598	24.1602	19.0443	20.3474	20.5167	19.7105	25.037	24.9671	25.0598	24.1602	RBPome quantitative
Heterogeneous nuclear ribonucleoprotein Q (hnRNP Q);Protein LHP1-INTERACTING FACTOR 2	AT4G00830	NA	17.5877	17.6146	16.8631	25.8519	25.4954	25.5406	25.371	15.7826	17.5877	17.6146	16.8631	25.8519	25.4954	25.5406	25.371	RBPome quantitative
50S ribosomal protein L5, chloroplastic	AT4G01310	22.8177	22.5773	22.5557	22.1319	24.893	24.8319	25.0905	24.5657	22.8177	22.5773	22.5557	22.1319	24.893	24.8319	25.0905	24.5657	RBPome quantitative
60S ribosomal protein L19-3	AT4G02230	23.1931	22.7886	23.1318	22.6227	28.4711	28.0442	28.3088	27.1001	23.1931	22.7886	23.1318	22.6227	28.4711	28.0442	28.3088	27.1001	RBPome quantitative
Photosystem I reaction center subunit II-1, chloroplastic;Photosystem I 20 kDa subunit 1 (PSI-D1)	AT4G02770	19.5783	21.9389	21.2301	20.649	24.4432	24.1618	24.5021	23.1932	19.5783	21.9389	21.2301	20.649	24.4432	24.1618	24.5021	23.1932	RBPome quantitative
RNA-binding protein BRN1 (Protein BRUNO-LIKE 1) (AtBRN1);Protein RNA-BINDING PROTEIN-DEFENSE RELATED 1 (AtRBP-DR1)	AT4G03110	15.5147	15.4468	NA	NA	30.5614	30.6137	30.6474	30.1597	15.5147	15.4468	15.5789	15.8002	30.5614	30.6137	30.6474	30.1597	RBPome quantitative
Cytochrome b6-f complex iron-sulfur subunit, chloroplastic;Plastohydroquinone:plastocyanin oxidoreductase iron-sulfur protein;Proton gradient regulation protein 1;Rieske iron-sulfur protein (RISP)	AT4G03280	NA	18.0249	NA	NA	19.5748	20.8561	20.262	20.6801	15.7826	18.0249	15.5789	15.8002	19.5748	20.8561	20.262	20.6801	RBPome quantitative
RNA-binding (RRM/RBD/RNP motifs) family protein	AT4G09040;AT4G09050	20.2017	18.1121	20.5786	20.2175	30.7092	30.6633	30.5489	30.1287	20.2017	18.1121	20.5786	20.2175	30.7092	30.6633	30.5489	30.1287	RBPome quantitative
DEAD-box ATP-dependent RNA helicase 39	AT4G09730	18.0973	16.171	18.1667	16.3948	24.5799	24.0582	24.3215	23.8953	18.0973	16.171	18.1667	16.3948	24.5799	24.0582	24.3215	23.8953	RBPome quantitative
Chlorophyll a-b binding protein CP26, chloroplastic (LHCB5);Light-harvesting complex II protein 5 (LHCIIc)	AT4G10340	19.4061	21.0876	20.5049	19.6496	23.3257	23.2781	23.6425	23.65	19.4061	21.0876	20.5049	19.6496	23.3257	23.2781	23.6425	23.65	RBPome quantitative
CTC-interacting domain 12;Polyadenylate-binding protein-interacting protein 12;RNA-binding protein 37 (AtRBP37)	AT4G10610	18.1054	NA	NA	NA	21.8886	21.2153	21.3823	21.147	18.1054	15.7963	15.5789	15.8002	21.8886	21.2153	21.3823	21.147	RBPome quantitative
Translation initiation factor IF-1, chloroplastic	AT4G11175	22.2121	21.9125	21.7305	20.7121	24.1413	24.2101	24.2505	23.723	22.2121	21.9125	21.7305	20.7121	24.1413	24.2101	24.2505	23.723	RBPome quantitative
Reticulon-like protein B2 (AtRTNLB2);VirB2-interacting protein 2	AT4G11220	16.5865	16.3543	16.5586	16.5077	18.2132	18.5851	18.6165	18.3869	16.5865	16.3543	16.5586	16.5077	18.2132	18.5851	18.6165	18.3869	RBPome quantitative
Eukaryotic translation initiation factor 3 subunit A (eIF3a);Eukaryotic translation initiation factor 3 large subunit;Eukaryotic translation initiation factor 3 subunit 10 (eIF-3-theta) (p114)	AT4G11420	18.1512	20.3544	20.7228	18.2356	26.8547	26.6331	26.943	25.8042	18.1512	20.3544	20.7228	18.2356	26.8547	26.6331	26.943	25.8042	RBPome quantitative
Photosystem I reaction center subunit XI, chloroplastic (PSI-L);PSI subunit V	AT4G12800	19.3031	21.5148	21.0442	19.3688	25.2074	24.6502	25.0474	24.0683	19.3031	21.5148	21.0442	19.3688	25.2074	24.6502	25.0474	24.0683	RBPome quantitative
S-adenosyl-L-homocysteine hydrolase;Protein EMBRYO DEFECTIVE 1395;Protein HOMOLOGY-DEPENDENT GENE SILENCING 1	AT4G13940;AT3G23810	18.002	17.8893	18.6149	18.1053	21.2339	20.7462	20.9736	18.3688	18.002	17.8893	18.6149	18.1053	21.2339	20.7462	20.9736	18.3688	RBPome quantitative
Transmembrane protein	AT4G14301;AT3G23450	20.9833	20.4429	20.4793	20.1958	24.337	24.425	22.7667	24.1203	20.9833	20.4429	20.4793	20.1958	24.337	24.425	22.7667	24.1203	RBPome quantitative
CRM-domain containing factor CFM3B, chloroplastic (AtCFM3b)	AT4G14510	17.0976	16.6537	17.0572	17.642	23.4571	22.5683	23.0061	21.7185	17.0976	16.6537	17.0572	17.642	23.4571	22.5683	23.0061	21.7185	RBPome quantitative
60S ribosomal protein L27-3	AT4G15000	18.8277	19.0838	19.3334	18.9519	26.5725	26.4917	26.648	25.9285	18.8277	19.0838	19.3334	18.9519	26.5725	26.4917	26.648	25.9285	RBPome quantitative
Pentatricopeptide repeat-containing protein , chloroplastic;Chloroplastic RNA-binding protein P67;Protein SUPPRESSOR OF VARIEGATION 7	AT4G16390	19.9841	20.8582	20.9503	20.7256	28.3035	27.9664	28.3265	27.7634	19.9841	20.8582	20.9503	20.7256	28.3035	27.9664	28.3265	27.7634	RBPome quantitative
RGG repeats nuclear RNA binding protein A (AtRGGA)	AT4G16830	18.942	17.9123	17.8087	19.3911	28.4505	28.4716	28.644	27.9519	18.942	17.9123	17.8087	19.3911	28.4505	28.4716	28.644	27.9519	RBPome quantitative
Disease resistance protein RLM3;Protein RESISTANCE TO LEPTOSPHAERIA MACULANS 3	AT4G16990	17.8768	19.1489	16.1424	NA	20.7492	20.9284	21.4209	18.8585	17.8768	19.1489	16.1424	15.8002	20.7492	20.9284	21.4209	18.8585	RBPome quantitative
60S ribosomal protein L15-2;60S ribosomal protein L15-1	AT4G17390;AT4G16720	22.364	20.8485	21.2315	22.1175	24.4041	24.2471	24.7889	23.5573	22.364	20.8485	21.2315	22.1175	24.4041	24.2471	24.7889	23.5573	RBPome quantitative
60S ribosomal protein L32-1	AT4G18100	20.881	20.8995	21.1204	21.5198	25.7096	25.5505	25.7596	24.8839	20.881	20.8995	21.1204	21.5198	25.7096	25.5505	25.7596	24.8839	RBPome quantitative
Pentatricopeptide repeat-containing protein , chloroplastic;Protein PIGMENT-DEFICIENT MUTANT 1;Protein SEEDLING LETHAL 1)	AT4G18520	15.8898	17.1765	NA	17.1187	21.9	21.9037	22.2509	21.5477	15.8898	17.1765	15.5789	17.1187	21.9	21.9037	22.2509	21.5477	RBPome quantitative
Elongation factor Tu, chloroplastic (EF-Tu);Ras-related protein RABE1b (AtRABE1b);Ras-related protein Rab8D (AtRab8D)	AT4G20360	18.9281	19.6837	20.1541	19.1816	25.0855	24.9892	25.2128	24.4595	18.9281	19.6837	20.1541	19.1816	25.0855	24.9892	25.2128	24.4595	RBPome quantitative
Tripeptidyl-peptidase 2 (TPPII)	AT4G20850	NA	16.9619	17.3703	NA	18.9386	18.7678	NA	18.0566	15.7826	16.9619	17.3703	15.8002	18.9386	18.7678	17.4071	18.0566	RBPome quantitative
Eukaryotic translation initiation factor 3 subunit D (eIF3d);Eukaryotic translation initiation factor 3 subunit 7) (eIF-3-zeta)	AT4G20980	NA	NA	NA	17.7984	25.7468	25.6827	25.7873	25.0614	15.7826	15.7963	15.5789	17.7984	25.7468	25.6827	25.7873	25.0614	RBPome quantitative
Oxygen-evolving enhancer protein 3-1, chloroplastic (OEE3)	AT4G21280	NA	NA	NA	17.0958	NA	18.974	19.2974	19.1826	15.7826	15.7963	15.5789	17.0958	17.185	18.974	19.2974	19.1826	RBPome quantitative
MODIFIER OF SNC1 1	AT4G24680	NA	NA	NA	15.7788	25.3176	25.4281	25.7436	24.2902	15.7826	15.7963	15.5789	15.7788	25.3176	25.4281	25.7436	24.2902	RBPome quantitative
31 kDa ribonucleoprotein, chloroplastic (AtRBP33);RNA-binding protein CP31A;RNA-binding protein RNP-T;RNA-binding protein cp31;31 kDa ribonucleoprotein, chloroplastic (RNA-binding protein 1/2/3) (AtRBP33)	AT4G24770	21.2163	20.9649	20.7611	20.7689	32.6349	32.5128	32.6112	32.2426	21.2163	20.9649	20.7611	20.7689	32.6349	32.5128	32.6112	32.2426	RBPome quantitative
MA3 DOMAIN-CONTAINING TRANSLATION REGULATORY FACTOR 3;EIN2 C-terminus interacting protein 1;MA3 domain-containing protein 5	AT4G24800	16.6807	NA	NA	NA	22.2052	22.0307	22.3226	21.8735	16.6807	15.7963	15.5789	15.8002	22.2052	22.0307	22.3226	21.8735	RBPome quantitative
Pumilio homolog 6, chloroplastic(AtPUM6)	AT4G25880	23.5034	23.3328	23.3209	22.9808	25.5955	25.9013	25.9473	25.1202	23.5034	23.3328	23.3209	22.9808	25.5955	25.9013	25.9473	25.1202	RBPome quantitative
Antitermination NusB domain-containing protein	AT4G26370	17.4986	NA	NA	NA	21.8448	22.3191	22.4407	20.4812	17.4986	15.7963	15.5789	15.8002	21.8448	22.3191	22.4407	20.4812	RBPome quantitative
RNA-binding (RRM/RBD/RNP motifs) family protein	AT4G26650	16.1404	16.1102	15.4084	NA	27.6412	27.3802	27.5867	27.0231	16.1404	16.1102	15.4084	15.8002	27.6412	27.3802	27.5867	27.0231	RBPome quantitative
Polyadenylate-binding protein RBP45C (AtRBP45C)	AT4G27000	16.5782	NA	NA	15.724	30.5208	30.6378	30.8874	30.1096	16.5782	15.7963	15.5789	15.724	30.5208	30.6378	30.8874	30.1096	RBPome quantitative
60S ribosomal protein L14-2	AT4G27090	21.0186	20.9801	21.3334	21.4061	28.8279	28.8846	29.1579	28.0016	21.0186	20.9801	21.3334	21.4061	28.8279	28.8846	29.1579	28.0016	RBPome quantitative
Proton pump-interactor 1	AT4G27500	18.5917	19.0074	16.1135	19.1463	27.4176	27.526	27.6641	26.4349	18.5917	19.0074	16.1135	19.1463	27.4176	27.526	27.6641	26.4349	RBPome quantitative
Protein TSS (TPR-domain suppressor of STIMPY)	AT4G28080	24.0597	23.7906	24.022	23.9127	28.3529	28.0067	28.4139	26.7439	24.0597	23.7906	24.022	23.9127	28.3529	28.0067	28.4139	26.7439	RBPome quantitative
Uncharacterized protein	AT4G28440	16.245	15.4275	NA	16.6173	26.9842	26.9013	26.969	26.4068	16.245	15.4275	15.5789	16.6173	26.9842	26.9013	26.969	26.4068	RBPome quantitative
Photosystem I reaction center subunit IV A, chloroplastic (PSI-E A)	AT4G28750	18.353	21.1042	19.429	17.3254	23.6444	23.2093	23.3134	22.6271	18.353	21.1042	19.429	17.3254	23.6444	23.2093	23.3134	22.6271	RBPome quantitative
Elongation factor Ts, mitochondrial (EF-Ts;EF-TsMt)	AT4G29060	23.7996	23.3426	23.5733	23.671	33.7625	33.3891	33.5942	32.7164	23.7996	23.3426	23.5733	23.671	33.7625	33.3891	33.5942	32.7164	RBPome quantitative
60S ribosomal protein L28-2	AT4G29410	18.664	18.9442	18.5193	17.6404	25.1826	24.5702	25.218	24.1281	18.664	18.9442	18.5193	17.6404	25.1826	24.5702	25.218	24.1281	RBPome quantitative
Pentatricopeptide repeat-containing protein, chloroplastic	AT4G30825	19.8652	19.532	20.7848	20.8388	23.6899	23.3647	24.1616	22.7935	19.8652	19.532	20.7848	20.8388	23.6899	23.3647	24.1616	22.7935	RBPome quantitative
DNA topoisomerase, type IA, core	AT4G31210	24.7528	24.3316	24.4361	24.1733	26.4934	26.3489	26.3654	25.8442	24.7528	24.3316	24.4361	24.1733	26.4934	26.3489	26.3654	25.8442	RBPome quantitative
Serine/arginine-rich splicing factor RSZ22;RS-containing zinc finger protein 22 (AtRSZ22;At-RSZp22)	AT4G31580	17.3787	NA	NA	NA	24.6524	24.8243	24.8438	24.2859	17.3787	15.7963	15.5789	15.8002	24.6524	24.8243	24.8438	24.2859	RBPome quantitative
40S ribosomal protein S6-1;Ribosomal protein S6	AT4G31700	18.007	19.3658	18.0436	19.7758	29.2879	28.8344	28.9539	28.7273	18.007	19.3658	18.0436	19.7758	29.2879	28.8344	28.9539	28.7273	RBPome quantitative
Pentatricopeptide repeat-containing protein, chloroplastic;Protein PROTON GRADIENT REGULATION 3	AT4G31850	22.251	22.0694	22.4784	22.6999	26.9486	26.7049	26.9673	25.9504	22.251	22.0694	22.4784	22.6999	26.9486	26.7049	26.9673	25.9504	RBPome quantitative
ATP synthase beta chain (Subunit II));ATPase, F0 complex, subunit B/B', bacterial/chloroplast;H+-transporting ATP synthase chain 9-like protein	AT4G32260	NA	NA	17.5957	16.2368	19.6311	20.4202	20.9795	20.7526	15.7826	15.7963	17.5957	16.2368	19.6311	20.4202	20.9795	20.7526	RBPome quantitative
La protein 1 (AtLa1)	AT4G32720	16.8382	NA	NA	NA	19.689	19.8935	20.0819	21.0566	16.8382	15.7963	15.5789	15.8002	19.689	19.8935	20.0819	21.0566	RBPome quantitative
Glycine dehydrogenase (decarboxylating) 1, mitochondrial;Glycine cleavage system P protein 1;Glycine decarboxylase 1;Glycine decarboxylase P-protein 1) (AtGLDP1);Glycine dehydrogenase (aminomethyl-transferring) 1);Glycine cleavage system P protein;Glycine dehydrogenase (decarboxylating) 2, mitochondrial;Glycine cleavage system P protein 2;Glycine decarboxylase 2;Glycine decarboxylase P-protein 2 …	AT4G33010;AT2G26080	20.02	20.2411	20.2924	18.6582	23.2616	22.5376	22.5073	22.4505	20.02	20.2411	20.2924	18.6582	23.2616	22.5376	22.5073	22.4505	RBPome quantitative
Polyadenylate-binding protein 2 (PABP-2)	AT4G34110	18.3642	17.3085	20.768	20.3148	30.0346	30.0157	30.0559	29.5567	18.3642	17.3085	20.768	20.3148	30.0346	30.0157	30.0559	29.5567	RBPome quantitative
30S ribosomal protein S16-1, chloroplastic	AT4G34620	20.9795	20.3805	20.8521	20.7117	24.0138	23.9188	24.1128	23.7679	20.9795	20.3805	20.8521	20.7117	24.0138	23.9188	24.1128	23.7679	RBPome quantitative
40S ribosomal protein S3a-2	AT4G34670	17.3232	19.174	18.5168	NA	27.3913	27.3471	27.4353	26.6014	17.3232	19.174	18.5168	15.8002	27.3913	27.3471	27.4353	26.6014	RBPome quantitative
Aquaporin PIP2-7 (AtPIP2;7);Plasma membrane intrinsic protein 3;Salt stress-induced major intrinsic protein	AT4G35100	20.1663	19.901	20.0938	20.2113	22.5225	21.9172	22.7638	20.5677	20.1663	19.901	20.0938	20.2113	22.5225	21.9172	22.7638	20.5677	RBPome quantitative
Cold shock protein 1 (AtCSP1)	AT4G36020	NA	NA	16.7826	17.6965	30.0457	28.2476	29.3414	27.8838	15.7826	15.7963	16.7826	17.6965	30.0457	28.2476	29.3414	27.8838	RBPome quantitative
Cold shock domain-containing protein 2 (AtCSP2);Glycine-rich protein 2 (AtGRP2)	AT4G38680	19.3496	19.5136	18.395	19.6669	28.28	27.8973	28.1827	27.3635	19.3496	19.5136	18.395	19.6669	28.28	27.8973	28.1827	27.3635	RBPome quantitative
Fructose-bisphosphate aldolase 2, chloroplastic (AtFBA2);Fructose-bisphosphate aldolase	AT4G38970	NA	18.4335	20.0348	20.4745	24.1558	24.0002	24.2041	23.8371	15.7826	18.4335	20.0348	20.4745	24.1558	24.0002	24.2041	23.8371	RBPome quantitative
RNA-binding CRS1 / YhbY (CRM) domain protein	AT4G39040	NA	NA	18.0391	NA	24.0664	23.5651	24.1239	23.1227	15.7826	15.7963	18.0391	15.8002	24.0664	23.5651	24.1239	23.1227	RBPome quantitative
Ribosomal protein S25 family protein;40S ribosomal protein S25-4	AT4G39200	NA	17.138	NA	NA	23.4285	23.7377	23.9106	23.1975	15.7826	17.138	15.5789	15.8002	23.4285	23.7377	23.9106	23.1975	RBPome quantitative
Glycine-rich RNA-binding protein 8 (AtGR-RBP8);Glycine-rich protein 8) (AtGRP8);Protein COLD, CIRCADIAN RHYTHM, AND RNA BINDING 1 ( CCR1)	AT4G39260	20.3198	21.8458	21.4038	20.5942	31.1903	31.3281	31.2559	30.8728	20.3198	21.8458	21.4038	20.5942	31.1903	31.3281	31.2559	30.8728	RBPome quantitative
Chlorophyll a-b binding protein CP29.1, chloroplastic (LHCB4.1;LHCII protein 4.1)	AT5G01530	19.3642	20.9705	20.0125	19.0841	24.6076	24.2711	24.4314	23.4639	19.3642	20.9705	20.0125	19.0841	24.6076	24.2711	24.4314	23.4639	RBPome quantitative
60S ribosomal protein L36-3	AT5G02450	20.4735	20.7398	20.6387	20.6331	22.981	23.0614	23.2992	22.7181	20.4735	20.7398	20.6387	20.6331	22.981	23.0614	23.2992	22.7181	RBPome quantitative
Probable mediator of RNA polymerase II transcription subunit 37e;Heat shock 70 kDa protein 1 (AtHsp70-1);Heat shock cognate 70 kDa protein 1 (AtHsc70-1);Protein EARLY-RESPONSIVE TO DEHYDRATION 2	AT5G02500	20.9982	21.2294	21.1542	21.0385	26.2883	26.1149	26.2456	24.7635	20.9982	21.2294	21.1542	21.0385	26.2883	26.1149	26.2456	24.7635	RBPome quantitative
60S ribosomal protein L35-4;Ribosomal L29 family protein	AT5G02610	17.7975	18.2541	17.8367	23.705	27.5976	27.2662	27.4703	26.5823	17.7975	18.2541	17.8367	23.705	27.5976	27.2662	27.4703	26.5823	RBPome quantitative
Pentatricopeptide repeat-containing protein, chloroplastic	AT5G02830	20.7803	20.143	20.5716	20.9393	24.9278	24.7142	24.9181	24.014	20.7803	20.143	20.5716	20.9393	24.9278	24.7142	24.9181	24.014	RBPome quantitative
Ribosomal protein L4/L1 family;60S ribosomal protein L4-2 (L1)	AT5G02870	20.0065	21.0162	21.1659	20.571	26.2679	26.4135	26.7108	25.9588	20.0065	21.0162	21.1659	20.571	26.2679	26.4135	26.7108	25.9588	RBPome quantitative
40S ribosomal protein S23-2 (S12);40S ribosomal protein S23-1 (S12)	AT5G02960;AT3G09680	18.144	19.4311	18.7189	18.4891	24.9771	24.8345	24.9785	23.9355	18.144	19.4311	18.7189	18.4891	24.9771	24.8345	24.9785	23.9355	RBPome quantitative
Ethylene-insensitive protein 2 (EIN-2);Cytokinin-resistant protein AtCKR1;Protein ORESARA 3	AT5G03280	20.3775	19.0201	19.9485	19.5864	22.3648	22.3832	22.6082	21.2389	20.3775	19.0201	19.9485	19.5864	22.3648	22.3832	22.6082	21.2389	RBPome quantitative
Ferredoxin-dependent glutamate synthase 1, chloroplastic/mitochondrial (Fd-GOGAT 1)	AT5G04140	17.1652	17.2992	17.826	17.9068	20.1751	21.5882	21.3021	20.7808	17.1652	17.2992	17.826	17.9068	20.1751	21.5882	21.3021	20.7808	RBPome quantitative
Protein BTR1 (Binding to ToMV RNA 1)	AT5G04430	NA	NA	NA	18.3379	27.6534	27.6049	27.5277	26.863	15.7826	15.7963	15.5789	18.3379	27.6534	27.6049	27.5277	26.863	RBPome quantitative
40S ribosomal protein S17-4	AT5G04800	17.9412	19.2095	17.1411	17.2964	30.1667	30.1741	30.3972	29.6303	17.9412	19.2095	17.1411	17.2964	30.1667	30.1741	30.3972	29.6303	RBPome quantitative
Pentatricopeptide repeat-containing protein, chloroplastic;Maize PPR4 homolog (AtPPR4)	AT5G04810	22.3593	22.2508	22.3714	22.235	26.4275	26.2432	26.1307	25.3034	22.3593	22.2508	22.3714	22.235	26.4275	26.2432	26.1307	25.3034	RBPome quantitative
NDR1/HIN1-like protein 3	AT5G06320	17.6982	NA	17.7911	19.0485	20.4448	20.6703	21.3377	22.4874	17.6982	15.7963	17.7911	19.0485	20.4448	20.6703	21.3377	22.4874	RBPome quantitative
40S ribosomal protein S4;40S ribosomal protein S4;40S ribosomal protein S4-2;40S ribosomal protein S4-1	AT5G07090;AT2G17360	20.7178	21.364	21.0172	21.0651	28.5321	28.3103	28.6812	27.8534	20.7178	21.364	21.0172	21.0651	28.5321	28.3103	28.6812	27.8534	RBPome quantitative
Ribonuclease TUDOR 1 (AtTudor1)	AT5G07350	23.7243	23.3061	23.129	23.5971	30.7107	30.5088	30.6246	29.2852	23.7243	23.3061	23.129	23.5971	30.7107	30.5088	30.6246	29.2852	RBPome quantitative
DEAD-box ATP-dependent RNA helicase 26	AT5G08610	20.5969	18.7303	20.4818	20.41	26.2352	25.7293	25.7621	25.0687	20.5969	18.7303	20.4818	20.41	26.2352	25.7293	25.7621	25.0687	RBPome quantitative
40S ribosomal protein S6-2;Protein EMBRYO DEFECTIVE 3010;Ribosomal protein S6e	AT5G10360	22.676	22.705	22.3678	22.1932	31.486	31.4332	31.5352	30.9476	22.676	22.705	22.3678	22.1932	31.486	31.4332	31.5352	30.9476	RBPome quantitative
Pentatricopeptide repeat-containing protein;CBS domain-containing protein CBSPPR1	AT5G10690	18.2333	17.3413	NA	NA	22.4028	22.3166	22.6948	21.0757	18.2333	17.3413	15.5789	15.8002	22.4028	22.3166	22.6948	21.0757	RBPome quantitative
Pentatricopeptide repeat-containing protein, chloroplastic	AT5G13270	22.4992	22.245	22.0084	22.6645	25.7344	25.8959	25.9987	24.5427	22.4992	22.245	22.0084	22.6645	25.7344	25.8959	25.9987	24.5427	RBPome quantitative
Magnesium-chelatase subunit chlH, chloroplast, putative / Mg-protoporphyrin IX chelatase, putative (CHLH);Protein CONDITIONAL CHLORINA;Protein GENOMES UNCOUPLED 5;Protein RAPID TRANSPIRATION IN DETACHED LEAVES 1	AT5G13630	19.092	18.6607	18.1518	17.8988	21.347	21.5973	21.9203	20.3954	19.092	18.6607	18.1518	17.8988	21.347	21.5973	21.9203	20.3954	RBPome quantitative
Mitochondrial phosphate carrier protein 3, mitochondrial;Mitochondrial phosphate transporter 3 (MPT3);Phosphate transporter 3;1;Mitochondrial phosphate carrier protein 2, mitochondrial;Mitochondrial phosphate transporter 2 (MPT2);Phosphate transporter 3;2	AT5G14040;AT3G48850	17.5521	17.7384	18.0262	17.0152	22.6213	22.272	22.1135	21.8508	17.5521	17.7384	18.0262	17.0152	22.6213	22.272	22.1135	21.8508	RBPome quantitative
30S ribosomal protein S13, chloroplastic (CS13);Ribosomal protein S13/S18 family	AT5G14320	19.1002	18.7242	18.3587	18.5623	26.7874	26.5458	26.7817	25.9537	19.1002	18.7242	18.3587	18.5623	26.7874	26.5458	26.7817	25.9537	RBPome quantitative
40S ribosomal protein S9-1;Ribosomal protein S4	AT5G15200	21.5207	23.1069	23.1516	21.8441	31.2871	30.9942	31.149	30.3313	21.5207	23.1069	23.1516	21.8441	31.2871	30.9942	31.149	30.3313	RBPome quantitative
40S ribosomal protein S7-3	AT5G16130	18.0189	21.6379	19.8386	18.8218	30.5949	30.8358	30.9058	30.3381	18.0189	21.6379	19.8386	18.8218	30.5949	30.8358	30.9058	30.3381	RBPome quantitative
Zinc finger CCCH domain-containing protein 57 (AtC3H57);Zinc finger type domain-containing protein ZFN3;Zinc finger nuclease 3	AT5G16540	NA	17.1758	NA	NA	22.4171	22.2829	22.6456	21.6956	15.7826	17.1758	15.5789	15.8002	22.4171	22.2829	22.6456	21.6956	RBPome quantitative
5-methyltetrahydropteroyltriglutamate-homocysteine methyltransferase 1;Cobalamin-independent methionine synthase 1(AtMS1);Vitamin-B12-independent methionine synthase 1	AT5G17920	20.5578	20.3298	20.0951	21.0952	23.9835	23.8396	24.0344	23.7236	20.5578	20.3298	20.0951	21.0952	23.9835	23.8396	24.0344	23.7236	RBPome quantitative
Ribosomal protein S5 domain 2-like superfamily protein;40S ribosomal protein S16-3	AT5G18380	16.5332	17.9571	17.7691	16.6237	25.3919	25.7002	25.6025	25.3638	16.5332	17.9571	17.7691	16.6237	25.3919	25.7002	25.6025	25.3638	RBPome quantitative
Zinc finger C-x8-C-x5-C-x3-H type family protein;Zinc finger CCCH domain-containing protein 58 (AtC3H58);Zinc finger CCCH domain-containing protein ZFN-like 3	AT5G18550	20.3973	16.9081	18.6793	20.0962	27.9497	27.5051	27.904	27.0456	20.3973	16.9081	18.6793	20.0962	27.9497	27.5051	27.904	27.0456	RBPome quantitative
GTP-binding protein OBGC, chloroplastic (AtOBGC);GTP-binding protein OBG-like (AtOBGL);Protein CHLOROPLASTIC SAR1 (CPSAR1);Protein EMBRYO DEFECTIVE 269;Protein EMBRYO DEFECTIVE 3138	AT5G18570	17.7332	17.7515	18.1512	19.7847	25.4909	24.9405	25.6203	24.3452	17.7332	17.7515	18.1512	19.7847	25.4909	24.9405	25.6203	24.3452	RBPome quantitative
40S ribosomal protein S8-1	AT5G20290	21.8583	22.8641	22.3335	21.9255	26.6905	26.3872	26.6262	25.9734	21.8583	22.8641	22.3335	21.9255	26.6905	26.3872	26.6262	25.9734	RBPome quantitative
La-related protein 1A (AtLARP1a)	AT5G21160	24.6932	24.2507	24.1702	24.4645	26.3029	26.1053	26.2788	25.2856	24.6932	24.2507	24.1702	24.4645	26.3029	26.1053	26.2788	25.2856	RBPome quantitative
Pentatricopeptide repeat-containing protein ;SNF1-like protein kinase AtC401	AT5G21222	19.0352	19.4858	18.5386	18.333	24.0937	23.4908	23.9521	23.2085	19.0352	19.4858	18.5386	18.333	24.0937	23.4908	23.9521	23.2085	RBPome quantitative
30S ribosomal protein	AT5G24490	NA	NA	16.1569	15.9542	22.6728	22.9056	23.2683	22.5157	15.7826	15.7963	16.1569	15.9542	22.6728	22.9056	23.2683	22.5157	RBPome quantitative
BURP domain protein RD22;Dehydration-responsive protein RD22	AT5G25610	21.0107	20.3673	20.0938	21.5661	22.1174	22.227	22.8437	22.2498	21.0107	20.3673	20.0938	21.5661	22.1174	22.227	22.8437	22.2498	RBPome quantitative
DEAD-box ATP-dependent RNA helicase 3, chloroplastic;Protein EMBRYO DEFECTIVE 1138	AT5G26742	21.4123	21.9431	21.7742	21.2697	30.3658	30.1072	30.2825	29.1865	21.4123	21.9431	21.7742	21.2697	30.3658	30.1072	30.2825	29.1865	RBPome quantitative
Pentatricopeptide repeat-containing protein;Protein EMBRYO DEFECTIVE 976;Tetratricopeptide repeat (TPR)-like superfamily protein	AT5G27270	22.2823	22.4179	22.4196	22.5521	26.3865	26.1938	26.4377	25.1285	22.2823	22.4179	22.4196	22.5521	26.3865	26.1938	26.4377	25.1285	RBPome quantitative
60S ribosomal protein L18-3;Ribosomal protein L18e/L15 superfamily protein;Ribosomal protein L18	AT5G27850;AT3G05590	20.2256	20.6557	20.4756	20.381	25.7852	25.8988	26.0095	25.3778	20.2256	20.6557	20.4756	20.381	25.7852	25.8988	26.0095	25.3778	RBPome quantitative
30S ribosomal protein S1, chloroplastic;Plastid ribosomal protein S1 (PRPS1)	AT5G30510	23.9633	23.6483	23.5736	23.4603	33.1479	32.6604	32.9225	32.0004	23.9633	23.6483	23.5736	23.4603	33.1479	32.6604	32.9225	32.0004	RBPome quantitative
40S ribosomal protein S3-3	AT5G35530	18.1605	17.4929	17.1965	18.094	28.2556	28.2686	28.3738	27.6749	18.1605	17.4929	17.1965	18.094	28.2556	28.2686	28.3738	27.6749	RBPome quantitative
Glutamine synthetase, chloroplastic/mitochondrial (GS2);Glutamate--ammonia ligase	AT5G35630	19.2386	19.6818	19.535	19.9426	22.2138	23.2816	23.7694	23.0122	19.2386	19.6818	19.535	19.9426	22.2138	23.2816	23.7694	23.0122	RBPome quantitative
P-loop containing nucleoside triphosphate hydrolases superfamily protein	AT5G35970	21.4528	20.7913	21.4085	20.8822	26.9568	26.9101	27.0535	26.1475	21.4528	20.7913	21.4085	20.8822	26.9568	26.9101	27.0535	26.1475	RBPome quantitative
Ribulose bisphosphate carboxylase small chain 2B, chloroplastic;Ribulose bisphosphate carboxylase small chain 3B, chloroplastic	AT5G38420;AT5G38410	21.3817	23.0013	22.2488	22.1971	25.2532	25.3303	25.2718	24.8185	21.3817	23.0013	22.2488	22.1971	25.2532	25.3303	25.2718	24.8185	RBPome quantitative
Ribulose bisphosphate carboxylase small chain 1B, chloroplastic (RuBisCO small subunit 1B)	AT5G38430	22.1831	24.1899	23.7217	23.0281	26.7883	26.5953	26.8141	26.0929	22.1831	24.1899	23.7217	23.0281	26.7883	26.5953	26.8141	26.0929	RBPome quantitative
Acclimation of photosynthesis to environment	AT5G38660	NA	NA	15.8694	NA	19.8182	19.3452	19.2453	19.1127	15.7826	15.7963	15.8694	15.8002	19.8182	19.3452	19.2453	19.1127	RBPome quantitative
40S ribosomal protein S9-2	AT5G39850	18.8487	NA	NA	NA	27.1965	26.9477	27.3158	26.2889	18.8487	15.7963	15.5789	15.8002	27.1965	26.9477	27.3158	26.2889	RBPome quantitative
50S ribosomal protein L27, chloroplastic (CL27)	AT5G40950	21.7638	21.4054	21.7297	21.692	26.5407	26.5594	26.6391	26.2885	21.7638	21.4054	21.7297	21.692	26.5407	26.5594	26.6391	26.2885	RBPome quantitative
ATP-dependent zinc metalloprotease FTSH 5, chloroplastic (AtFTSH5);Protein VARIEGATED 1;ATP-dependent zinc metalloprotease FTSH 1, chloroplastic (AtFTSH1)	AT5G42270;AT1G50250	16.1765	NA	17.4786	16.7838	18.3699	18.7089	18.8624	18.6662	16.1765	15.7963	17.4786	16.7838	18.3699	18.7089	18.8624	18.6662	RBPome quantitative
Pentatricopeptide repeat-containing protein, chloroplastic;Protein CRP1 homolog (AtCRP1)	AT5G42310	19.6396	19.4515	19.4938	20.0688	25.6565	25.565	25.7698	24.9256	19.6396	19.4515	19.4938	20.0688	25.6565	25.565	25.7698	24.9256	RBPome quantitative
GYF domain-containing protein	AT5G42950	19.092	17.5328	18.0615	18.2857	22.3891	21.821	22.2585	20.7169	19.092	17.5328	18.0615	18.2857	22.3891	21.821	22.2585	20.7169	RBPome quantitative
Eukaryotic translation initiation factor 3 subunit D (eIF3d);Eukaryotic translation initiation factor 3 subunit 7 (eIF-3-zeta)	AT5G44320	20.651	20.356	20.3536	20.298	23.6778	23.9435	23.9686	23.0856	20.651	20.356	20.3536	20.298	23.6778	23.9435	23.9686	23.0856	RBPome quantitative
Tubulin beta-4 chain (Beta-4-tubulin);Tubulin beta-9 chain (Beta-9-tubulin);Tubulin beta-8 chain (Beta-8-tubulin);Tubulin beta-7 chain (Beta-7-tubulin);Tubulin beta-3 chain;Tubulin beta-2 chain;Tubulin beta-1 chain (Beta-1-tubulin);Tubulin beta-5 chain (Beta-5-tubulin);Tubulin beta-6 chain (Beta-6-tubulin)	AT5G44340;AT4G20890;AT5G23860;AT2G29550;AT5G62700;AT5G62690;AT1G75780;AT1G20010;AT5G12250	16.8065	16.8616	16.7989	16.5607	18.8249	19.8109	20.1267	19.9053	16.8065	16.8616	16.7989	16.5607	18.8249	19.8109	20.1267	19.9053	RBPome quantitative
16S rRNA processing protein RimM family	AT5G46420	16.5585	16.7765	15.9778	16.1203	21.1851	20.9998	21.1156	20.4636	16.5585	16.7765	15.9778	16.1203	21.1851	20.9998	21.1156	20.4636	RBPome quantitative
60S ribosomal protein L32-2	AT5G46430	19.1055	18.8067	19.1475	19.0276	23.3832	22.6651	23.1747	22.3894	19.1055	18.8067	19.1475	19.0276	23.3832	22.6651	23.1747	22.3894	RBPome quantitative
50S ribosomal protein L19-2, chloroplastic;50S ribosomal protein L19-1, chloroplastic	AT5G47190;AT4G17560	19.2406	18.8938	20.4638	17.2617	22.5714	22.4786	22.6343	22.274	19.2406	18.8938	20.4638	17.2617	22.5714	22.4786	22.6343	22.274	RBPome quantitative
RGG repeats nuclear RNA binding protein C	AT5G47210	17.5247	18.6464	18.5567	16.4347	28.0807	28.9061	29.2135	28.1639	17.5247	18.6464	18.5567	16.4347	28.0807	28.9061	29.2135	28.1639	RBPome quantitative
40S ribosomal protein S27-3	AT5G47930	NA	16.9254	16.8793	NA	22.0468	22.1098	22.1679	20.5291	15.7826	16.9254	16.8793	15.8002	22.0468	22.1098	22.1679	20.5291	RBPome quantitative
60S ribosomal protein L13a-4	AT5G48760	NA	16.3532	17.4604	16.9113	24.5718	24.2733	24.4389	23.6203	15.7826	16.3532	17.4604	16.9113	24.5718	24.2733	24.4389	23.6203	RBPome quantitative
Pentatricopeptide repeat-containing protein	AT5G48910	19.2838	19.1051	18.2817	17.9869	25.7556	25.7092	25.8586	25.0737	19.2838	19.1051	18.2817	17.9869	25.7556	25.7092	25.8586	25.0737	RBPome quantitative
RNA-binding protein CP31B, chloroplastic	AT5G50250	19.6041	17.7366	NA	NA	30.1819	29.9983	30.1501	29.7341	19.6041	17.7366	15.5789	15.8002	30.1819	29.9983	30.1501	29.7341	RBPome quantitative
Chaperone protein ClpC1, chloroplastic;ATP-dependent Clp protease ATP-binding subunit ClpC homolog 1;Casein lytic proteinase C1;Protein DE-REGULATED CAO ACCUMULATION 1;Protein IRON-RESCUED MUTANT 1	AT5G50920	20.4552	20.0076	20.6393	20.3384	22.5244	22.7257	22.9309	22.2082	20.4552	20.0076	20.6393	20.3384	22.5244	22.7257	22.9309	22.2082	RBPome quantitative
Polyadenylate-binding protein 1 (AtPabN1);Nuclear poly(A)-binding protein 1 (PABI)	AT5G51120	16.7055	NA	NA	NA	24.1975	24.3374	24.4644	24.1241	16.7055	15.7963	15.5789	15.8002	24.1975	24.3374	24.4644	24.1241	RBPome quantitative
[truncated: 53 more rows]

## Sheet: Semiquantitative_RBPome
Leaf RNA-binding proteins (RBPs) identified by plant RNA interactome capture (ptRIC) using semiquantitative analysis
[truncated: 291 more rows]
