# Supplementary material for: Discovering the RNA-Binding Proteome of Plant Leaves with an Improved RNA Interactome Capture Method
Source: Biomolecules. 2020 Apr 24;10(4):661. doi: 10.3390/biom10040661 (PMC7226388; doi:10.3390/biom10040661)
Supplement: Supplementary file 1 [file biomolecules-10-00661-s001.zip › biomolecules-776768-supplementary-final version/TableS2_Photosynthetic_RBPs.xlsx]

## Sheet: Photosynthetic_RBPs
Table S2. Proteins from photosynthetic apparatus identified in the leaf RNA-binding proteome (RBPome)
Proteins from Photosystem II (PSII) are coloured in orange, from Photosystem I (PSI) in blue, from cytochrome b6f in green, from F-ATPse in yellow and from rubisco in grey.
Protein name	Locus	log2FC[CL/NoCL]	log10[adjusted p-value]	Identification method
Chlorophyll a-b binding protein 1, chloroplastic (LHCII type I CAB-1);Chlorophyll a-b protein 140 (CAB-140)	AT1G29930;AT2G34420	3.81889	2.81928e-06	RBPome quantitative
Chlorophyll a-b binding protein 3, chloroplastic;Chlorophyll a-b protein 180 (CAB-180);LHCII type I CAB-3;Chlorophyll a-b binding protein 2, chloroplastic;Chlorophyll a-b protein 165 (CAB-165);LHCII type I CAB-2	AT1G29910;AT1G29920	5.70123	4.22835e-08	RBPome semiquantitative
Photosystem II 22 kDa protein, chloroplastic (CP22);Protein NONPHOTOCHEMICAL QUENCHING 4;Protein PHOTOSYSTEM II SUBUNIT S	AT1G44575	2.90771	0.00275996	RBPome quantitative
Chlorophyll a-b binding protein CP26, chloroplastic (LHCB5);Light-harvesting complex II protein 5 (LHCIIc)	AT4G10340	3.31201	1.5042e-05	RBPome quantitative
Chlorophyll a-b binding protein CP29.1, chloroplastic (LHCB4.1;LHCII protein 4.1)	AT5G01530	4.33569	7.01216e-06	RBPome quantitative
Chlorophyll a-b binding protein, chloroplastic	AT1G15820	4.0128	1.32529e-05	RBPome quantitative
Chlorophyll a-b binding protein CP29.2, chloroplastic (LHCB4.2;LHCII protein 4.2);Chlorophyll a-b binding protein CP29.2, chloroplastic (LHCB4.2;LHCII protein 4.2)	AT3G08940	3.6348	6.5078e-06	RBPome quantitative
Photosystem II CP43 reaction center protein (PSII 43 kDa protein)	ATCG00280	2.21482	2.39642e-05	RBPome quantitative
Photosystem II CP47 reaction center protein (PSII 47 kDa protein)	ATCG00680	3.89164	1.30754e-05	RBPome quantitative
Chlorophyll a-b binding protein 2.2, chloroplastic;Photosystem II light harvesting complex gene 2.2;Protein LIGHT-HARVESTING CHLOROPHYLL B-BINDING 2.2	AT2G05070;AT3G27690	4.48779	6.645e-06	RBPome quantitative
Chlorophyll a-b binding protein 2.4, chloroplastic;Photosystem II light harvesting complex gene 2.4;Protein LIGHT-HARVESTING CHLOROPHYLL B-BINDING 2.4	AT3G27690	3.45741	1.02761e-06	RBPome semiquantitative
Photosystem II protein D1 (PSII D1 protein);Photosystem II Q(B) protein	ATCG00020	3.16181	2.94473e-05	RBPome quantitative
Photosystem II D2 protein (PSII D2 protein);Photosystem Q(A) protein	ATCG00270	2.0852	0.000118158	RBPome quantitative
Photosystem II reaction center protein H (PSII-H) (Photosystem II 10 kDa phosphoprotein)	ATCG00710	4.55118	5.65411e-08	RBPome quantitative
Oxygen-evolving enhancer protein 1-2, chloroplastic (OEE1);33 kDa subunit of oxygen evolving system of photosystem II;Manganese-stabilizing protein 2m(MSP-2)Oxygen-evolving enhancer protein 1-1, chloroplastic (OEE1);Manganese-stabilizing protein 1) (MSP-1)	AT3G50820;AT5G66570	4.49579	5.2716e-07	RBPome quantitative
Oxygen-evolving enhancer protein 2-1, chloroplastic (OEE2);23 kDa subunit of oxygen evolving system of photosystem II);23 kDa thylakoid membrane protein	AT1G06680	3.98613	4.89481e-07	RBPome quantitative
Oxygen-evolving enhancer protein 3-1, chloroplastic (OEE3)	AT4G21280	2.59636	0.00105392	RBPome quantitative
Photosystem II 10 kDa polypeptide, chloroplastic	AT1G79040	5.56823	1.75842e-07	RBPome quantitative
Chlorophyll a-b binding protein 6, chloroplastic (LHCI-730);LHCII type III CAB-6;Light-harvesting complex protein Lhca1	AT3G54890	5.19484	5.47893e-08	RBPome semiquantitative
Chlorophyll a-b binding protein 4, chloroplastic (LHCI type III CAB-4)	AT3G47470	4.92214	2.90872e-08	RBPome semiquantitative
Photosystem I assembly protein Ycf4	ATCG00520	2.53639	0.00931957	RBPome quantitative
Photosystem I P700 chlorophyll a apoprotein A1 (PSI-A) (PsaA)	ATCG00350	3.2703	2.37399e-05	RBPome quantitative
Photosystem I P700 chlorophyll a apoprotein A2 (PSI-B) (PsaB)	ATCG00340	2.86089	0.000106164	RBPome quantitative
Photosystem I reaction center subunit IV A, chloroplastic (PSI-E A)	AT4G28750	4.14563	0.000338923	RBPome quantitative
Photosystem I reaction center subunit II-1, chloroplastic;Photosystem I 20 kDa subunit 1 (PSI-D1)	AT4G02770	3.22601	0.000194984	RBPome quantitative
Photosystem I reaction center subunit II-2, chloroplastic;Photosystem I 20 kDa subunit 2 (PSI-D2)	AT1G03130	3.57741	3.35347e-05	RBPome quantitative
Photosystem I reaction center subunit III, chloroplastic;Light-harvesting complex I 17 kDa protein (PSI-F)	AT1G31330	5.24999	2.0142e-05	RBPome quantitative
Photosystem I reaction center subunit XI, chloroplastic (PSI-L);PSI subunit V	AT4G12800	4.4356	2.94849e-05	RBPome quantitative
Photosystem I subunit O (PSI-O)	AT1G08380	3.9536	2.53477e-07	RBPome semiquantitative
Photosystem I iron-sulfur center (PSI-C);Photosystem I subunit VII (PsaC)	ATCG01060	5.54004	9.81934e-07	RBPome semiquantitative
Photosystem I chlorophyll a/b-binding protein 3-1, chloroplastic (Lhca3*1) (LHCI type III LHCA3)	AT1G61520	3.94285	0.00109945	RBPome semiquantitative
Cytochrome b6	ATCG00720	3.56865	1.45893e-06	RBPome quantitative
Cytochrome f	ATCG00540	2.80874	0.000937945	RBPome quantitative
Cytochrome b6-f complex iron-sulfur subunit, chloroplastic;Plastohydroquinone:plastocyanin oxidoreductase iron-sulfur protein;Proton gradient regulation protein 1;Rieske iron-sulfur protein (RISP)	AT4G03280	4.04663	7.29925e-05	RBPome quantitative
ATP synthase subunit a, chloroplastic;ATP synthase F0 sector subunit a;F-ATPase subunit IV	ATCG00150	3.64323	0.00325115	RBPome quantitative
ATP synthase subunit alpha, chloroplastic;ATP synthase F1 sector subunit alpha	ATCG00120	3.56883	6.3248e-07	RBPome quantitative
ATP synthase subunit beta, chloroplastic;ATP synthase F1 sector subunit beta;F-ATPase subunit beta	ATCG00480	3.56559	9.70985e-07	RBPome quantitative
ATP synthase epsilon chain, chloroplastic;ATP synthase F1 sector epsilon subunit;F-ATPase epsilon subunit	ATCG00470	4.36858	1.95292e-05	RBPome quantitative
ATP synthase beta chain (Subunit II));ATPase, F0 complex, subunit B/B', bacterial/chloroplast;H+-transporting ATP synthase chain 9-like protein	AT4G32260	4.09297	1.58591e-05	RBPome quantitative
ATP synthase subunit delta, chloroplastic;ATP synthase F(1) sector subunit delta;F-type ATPase subunit delta	AT4G09650	2.34234	2.24318e-06	RBPome semiquantitative
Ribulose bisphosphate carboxylase small chain 1B, chloroplastic (RuBisCO small subunit 1B)	AT5G38430	3.29198	4.09541e-05	RBPome quantitative
Ribulose bisphosphate carboxylase small chain 2B, chloroplastic;Ribulose bisphosphate carboxylase small chain 3B, chloroplastic	AT5G38420;AT5G38410	2.9612	1.58973e-05	RBPome quantitative
Ribulose bisphosphate carboxylase small chain 1A, chloroplastic (RuBisCO small subunit 1A)	AT1G67090	2.77508	8.54305e-06	RBPome quantitative
Ribulose bisphosphate carboxylase large chain (RuBisCO large subunit)	ATCG00490	2.82028	3.80522e-07	RBPome quantitative
Ribulose bisphosphate carboxylase/oxygenase activase, chloroplastic (RuBisCO activase)	AT2G39730	3.03566	3.56935e-07	RBPome quantitative
Hydroxypyruvate reductase;Glycerate dehydrogenase HPR, peroxisomal (GDH);NADH-dependent hydroxypyruvate reductase 1) (AtHPR1)	AT1G68010	1.57258	8.01561e-05	RBPome semiquantitative
Pentatricopeptide repeat-containing protein	AT3G46610	5.69862	3.5019e-09	RBPome semiquantitative
Protein WHAT'S THIS FACTOR 1 homolog, chloroplastic	AT4G01037	6.06599	1.28567e-08	RBPome semiquantitative
Aldolase-type TIM barrel family protein;(S)-2-hydroxy-acid oxidase GLO1 (AtGLO1);Glycolate oxidase 1 (GOX 1);Short chain alpha-hydroxy acid oxidase GLO1	AT3G14420;AT3G14415	3.65903	0.000241784	RBPome quantitative
Carbonic anhydrase (Carbonate dehydratase);Beta carbonic anhydrase 1, chloroplastic (AtbCA1);Protein SALICYLIC ACID-BINDING PROTEIN 3) (AtSABP3)	AT3G01500	3.93062	1.31382e-07	RBPome quantitative
Dicarboxylate diiron protein, putative (Crd1);Magnesium-protoporphyrin IX monomethyl ester [oxidative] cyclase, chloroplastic;Copper response defect 1 protein;Dicarboxylate diiron protein	AT3G56940	2.26758	9.19281e-05	RBPome semiquantitative
ATP-dependent zinc metalloprotease FTSH 5, chloroplastic (AtFTSH5);Protein VARIEGATED 1;ATP-dependent zinc metalloprotease FTSH 1, chloroplastic (AtFTSH1)	AT5G42270;AT1G50250	2.09304	0.000318586	RBPome quantitative
Heme oxygenase 4, chloroplastic	AT1G58300	6.44411	4.6304e-09	RBPome semiquantitative
Magnesium-chelatase subunit chlH, chloroplast, putative / Mg-protoporphyrin IX chelatase, putative (CHLH);Protein CONDITIONAL CHLORINA;Protein GENOMES UNCOUPLED 5;Protein RAPID TRANSPIRATION IN DETACHED LEAVES 1	AT5G13630	2.86416	6.12532e-05	RBPome quantitative
Protochlorophyllide reductase B, chloroplastic (PCR B);NADPH-protochlorophyllide oxidoreductase B) (POR B);NADPH-protochlorophyllide oxidoreductase B) (POR B);Protochlorophyllide reductase A, chloroplastic (PCR A) (NADPH-protochlorophyllide oxidoreductase A) (POR A)	AT4G27440;AT5G54190	3.8153	6.0819e-08	RBPome semiquantitative
Thylakoid lumen 18.3 kDa protein	AT1G54780	3.97634	2.10863e-07	RBPome semiquantitative
